# Supplementary material for: Novel human microbe-disease association prediction using network consistency projection
Source: BMC Bioinformatics. 2017 Dec 28;18(Suppl 16):543. doi: 10.1186/s12859-017-1968-2 (PMC5751545; doi:10.1186/s12859-017-1968-2)
Supplement: Additional file 1: Table S1. — Prediction of all the unknown microbe-disease pairs. (XLSX 232 kb) [file 12859_2017_1968_MOESM1_ESM.xlsx]

## Sheet: Sheet1
Type 1 diabetes	Verrucomicrobiaceae	0.52936
Type 1 diabetes	Fusobacterium nucleatum	0.52073
Type 1 diabetes	Desulfovibrio	0.519437
Type 1 diabetes	Oxalobacter formigenes	0.517532
Type 1 diabetes	Prevotella copri	0.517532
Type 1 diabetes	Tropheryma whipplei	0.517532
Type 1 diabetes	Pseudomonas	0.515512
Type 1 diabetes	Propionibacterium	0.508207
Type 1 diabetes	Propionibacterium acnes	0.508207
Type 1 diabetes	Acinetobacter	0.507335
Type 1 diabetes	Corynebacterium	0.507335
Type 1 diabetes	Dietzia maris	0.50441
Type 1 diabetes	Staphylococcus epidermidis	0.50441
Type 1 diabetes	Comamonadaceae	0.497467
Type 1 diabetes	Oxalobacteraceae	0.497467
Type 1 diabetes	Sphingomonadaceae	0.497467
Type 1 diabetes	Actinomyces	0.491533
Type 1 diabetes	Porphyromonas gingivalis	0.491533
Type 1 diabetes	Selenomonas	0.491533
Type 1 diabetes	Treponema	0.491533
Type 1 diabetes	Bacteroidales	0.489109
Type 1 diabetes	Enterococcus faecium	0.489109
Type 1 diabetes	Erysipelotrichales	0.489109
Type 1 diabetes	Enterobacter aerogenes	0.488801
Type 1 diabetes	Enterobacter hormaechei	0.488801
Type 1 diabetes	Klebsiella pneumoniae	0.488801
Type 1 diabetes	Shigella dysenteriae	0.488801
Type 1 diabetes	Alcaligenaceae	0.486273
Type 1 diabetes	Coriobacteriaceae	0.486273
Type 1 diabetes	Erysipelotrichaceae	0.486273
Type 1 diabetes	Methanobrevibacter smithii	0.486273
Type 1 diabetes	Lysobacter	0.481909
Type 1 diabetes	Rickettsiales	0.481909
Type 1 diabetes	Streptococcus mitis	0.481909
Type 1 diabetes	Xanthomonas	0.481909
Type 1 diabetes	Aerococcus	0.410611
Type 1 diabetes	Atopobium	0.410611
Type 1 diabetes	Atopobium vaginae	0.410611
Type 1 diabetes	Candidate division TM7	0.410611
Type 1 diabetes	Eggerthella	0.410611
Type 1 diabetes	Gardnerella	0.410611
Type 1 diabetes	Gardnerella vaginalis	0.410611
Type 1 diabetes	Lactobacillus crispatus	0.410611
Type 1 diabetes	Lactobacillus iners	0.410611
Type 1 diabetes	Leptotrichia	0.410611
Type 1 diabetes	Leptotrichia amnionii	0.410611
Type 1 diabetes	Mobiluncus	0.410611
Type 1 diabetes	Olsenella	0.410611
Type 1 diabetes	Papillibacter	0.410611
Type 1 diabetes	Porphyromonas uenonis	0.410611
Type 1 diabetes	Streptobacillus	0.410611
Type 1 diabetes	Clostridium leptum	0.409759
Type 1 diabetes	Enterococcus	0.40219
Type 1 diabetes	Escherichia coli	0.39985
Type 1 diabetes	Acidobacteriaceae	0.393669
Type 1 diabetes	Aeromonadaceae	0.393669
Type 1 diabetes	Alteromonadaceae	0.393669
Type 1 diabetes	Anaerovorax	0.393669
Type 1 diabetes	Bacillaceae	0.393669
Type 1 diabetes	Bifidobacterium catenulatum	0.393669
Type 1 diabetes	Cellulomonadaceae	0.393669
Type 1 diabetes	Clostridiaceae	0.393669
Type 1 diabetes	Clostridium cocleatum	0.393669
Type 1 diabetes	Desulfobacteraceae	0.393669
Type 1 diabetes	Desulfovibrionaceae	0.393669
Type 1 diabetes	Nitrospiraceae	0.393669
Type 1 diabetes	Paenibacillaceae	0.393669
Type 1 diabetes	Peptostreptococcaceae	0.393669
Type 1 diabetes	Polyangiaceae	0.393669
Type 1 diabetes	Promicromonosporaceae	0.393669
Type 1 diabetes	Ruminococcus productus	0.393669
Type 1 diabetes	Syntrophobacteraceae	0.393669
Type 1 diabetes	Thiotrichaceae	0.393669
Type 1 diabetes	Alistipes finegoldii	0.390723
Type 1 diabetes	Alistipes putredinis	0.390723
Type 1 diabetes	Bacteroides eggerthii	0.390723
Type 1 diabetes	Bacteroides finegoldii	0.390723
Type 1 diabetes	Bacteroides sp. D20	0.390723
Type 1 diabetes	Bilophila	0.390723
Type 1 diabetes	Bilophila wadsworthia	0.390723
Type 1 diabetes	Enterococcus faecalis	0.390723
Type 1 diabetes	Eubacterium hallii	0.390723
Type 1 diabetes	Holdemania	0.390723
Type 1 diabetes	Lachnospira	0.390723
Type 1 diabetes	Lactobacillus salivarius	0.390723
Type 1 diabetes	Odoribacter splanchnicus	0.390723
Type 1 diabetes	Parabacteroides distasonis	0.390723
Type 1 diabetes	Parabacteroides merdae	0.390723
Type 1 diabetes	Roseburia hominis	0.390723
Type 1 diabetes	Roseburia intestinalis	0.390723
Type 1 diabetes	Ruminococcus gnavus	0.390723
Type 1 diabetes	Streptococcus anginosus	0.390723
Type 1 diabetes	Streptococcus parasanguinis	0.390723
Type 1 diabetes	Streptococcus salivarius	0.390723
Type 1 diabetes	Streptococcus vestibularis	0.390723
Type 1 diabetes	Veillonella atypica	0.390723
Type 1 diabetes	Veillonella dispar	0.390723
Type 1 diabetes	Veillonella parvula	0.390723
Type 1 diabetes	Burkholderia	0.390667
Type 1 diabetes	Stenotrophomonas maltophilia	0.38315
Type 1 diabetes	Betaproteobacteria	0.346408
Type 1 diabetes	Clostridiales	0.339207
Type 1 diabetes	Tannerella	0.338216
Type 1 diabetes	Collinsella aerofaciens	0.33796
Type 1 diabetes	Bacilli	0.336029
Type 1 diabetes	Gammaproteobacteria	0.331554
Type 1 diabetes	Prevotellaceae	0.326996
Type 1 diabetes	Coxiellaceae	0.325715
Type 1 diabetes	Fusobacteriaceae	0.324841
Type 1 diabetes	Veillonellaceae	0.324841
Type 1 diabetes	Megasphaera	0.310095
Type 1 diabetes	Coprococcus	0.285957
Type 1 diabetes	Dorea	0.285957
Type 1 diabetes	Haemophilus parainfluenzae	0.285957
Type 1 diabetes	Pasteurellaceae	0.285957
Type 1 diabetes	Ruminococcus	0.285957
Type 1 diabetes	Streptococcaceae	0.285957
Type 1 diabetes	Staphylococcus	0.280953
Type 1 diabetes	Faecalibacterium prausnitzii	0.252222
Type 1 diabetes	Clostridium	0.24333
Guttate psoriasis	Clostridium difficile	0.23743
Whipple's disease	Clostridium difficile	0.233358
Kidney stones	Clostridium difficile	0.233358
New-onset untreated rheumatoid arthrits	Clostridium difficile	0.233358
Colon cancer	Clostridium difficile	0.23242
Constipation Irritable bowel syndrome(IBS)	Clostridium difficile	0.231401
Infectious colitis	Clostridium difficile	0.230985
Atopy	Clostridium difficile	0.230791
Skin and mucosal infections	Clostridium difficile	0.229129
Kidney stones	Helicobacter pylori	0.227092
New-onset untreated rheumatoid arthrits	Helicobacter pylori	0.227092
Whipple's disease	Helicobacter pylori	0.227092
Diarrhea Irritable bowel syndrome(IBS)	Clostridium difficile	0.226818
Allergic asthma	Clostridium difficile	0.22659
Allergy	Clostridium difficile	0.22659
Gastric and duodenal ulcer	Clostridium difficile	0.22659
Gastro-oesophageal reflux	Clostridium difficile	0.22659
Colon cancer	Helicobacter pylori	0.226154
Constipation Irritable bowel syndrome(IBS)	Helicobacter pylori	0.22514
Infectious colitis	Helicobacter pylori	0.224735
Atopy	Helicobacter pylori	0.22455
Guttate psoriasis	Helicobacter pylori	0.22382
Liver cirrhosis	Bacteroidales	0.22343
Liver cirrhosis	Enterococcus faecium	0.22343
Liver cirrhosis	Erysipelotrichales	0.22343
Liver cirrhosis	Verrucomicrobiaceae	0.223135
Skin and mucosal infections	Helicobacter pylori	0.223014
Diarrhea Irritable bowel syndrome(IBS)	Helicobacter pylori	0.220733
Systemic inflammatory response syndrome	Clostridium difficile	0.22052
Allergic sensitization	Helicobacter pylori	0.22033
Atopic sensitisation	Helicobacter pylori	0.22033
Recurrent wheeze	Helicobacter pylori	0.22033
Liver cirrhosis	Fusobacterium nucleatum	0.218653
Liver cirrhosis	Pseudomonas	0.215609
Eczema	Helicobacter pylori	0.215546
Rheumatoid arthrits	Clostridium difficile	0.215438
Liver cirrhosis	Oxalobacter formigenes	0.21529
Liver cirrhosis	Prevotella copri	0.21529
Liver cirrhosis	Tropheryma whipplei	0.21529
Liver cirrhosis	Desulfovibrio	0.21493
Systemic inflammatory response syndrome	Helicobacter pylori	0.214581
Inflammatory bowel disease(IBD)	Clostridium difficile	0.21414
Rheumatoid arthrits	Helicobacter pylori	0.214034
Liver cirrhosis	Actinomyces	0.213568
Liver cirrhosis	Porphyromonas gingivalis	0.213568
Liver cirrhosis	Selenomonas	0.213568
Liver cirrhosis	Treponema	0.213568
Ulcerative colitis	Clostridium difficile	0.213236
Liver cirrhosis	Propionibacterium	0.212774
Liver cirrhosis	Propionibacterium acnes	0.212774
Inflammatory bowel disease(IBD)	Helicobacter pylori	0.212725
Ulcerative colitis	Helicobacter pylori	0.211828
Liver cirrhosis	Acinetobacter	0.211016
Liver cirrhosis	Corynebacterium	0.211016
Liver cirrhosis	Dietzia maris	0.209716
Liver cirrhosis	Staphylococcus epidermidis	0.209716
Liver cirrhosis	Comamonadaceae	0.207478
Liver cirrhosis	Oxalobacteraceae	0.207478
Liver cirrhosis	Sphingomonadaceae	0.207478
COPD	Helicobacter pylori	0.20386
Liver cirrhosis	Acidobacteriaceae	0.202844
Liver cirrhosis	Aeromonadaceae	0.202844
Liver cirrhosis	Alteromonadaceae	0.202844
Liver cirrhosis	Anaerovorax	0.202844
Liver cirrhosis	Bacillaceae	0.202844
Liver cirrhosis	Bifidobacterium catenulatum	0.202844
Liver cirrhosis	Cellulomonadaceae	0.202844
Liver cirrhosis	Clostridiaceae	0.202844
Liver cirrhosis	Clostridium cocleatum	0.202844
Liver cirrhosis	Desulfobacteraceae	0.202844
Liver cirrhosis	Desulfovibrionaceae	0.202844
Liver cirrhosis	Nitrospiraceae	0.202844
Liver cirrhosis	Paenibacillaceae	0.202844
Liver cirrhosis	Peptostreptococcaceae	0.202844
Liver cirrhosis	Polyangiaceae	0.202844
Liver cirrhosis	Promicromonosporaceae	0.202844
Liver cirrhosis	Ruminococcus productus	0.202844
Liver cirrhosis	Syntrophobacteraceae	0.202844
Liver cirrhosis	Thiotrichaceae	0.202844
Liver cirrhosis	Alcaligenaceae	0.202164
Liver cirrhosis	Coriobacteriaceae	0.202164
Liver cirrhosis	Erysipelotrichaceae	0.202164
Liver cirrhosis	Methanobrevibacter smithii	0.202164
Liver cirrhosis	Enterobacter aerogenes	0.201893
Liver cirrhosis	Enterobacter hormaechei	0.201893
Liver cirrhosis	Klebsiella pneumoniae	0.201893
Liver cirrhosis	Shigella dysenteriae	0.201893
Liver cirrhosis	Lysobacter	0.200732
Liver cirrhosis	Rickettsiales	0.200732
Liver cirrhosis	Streptococcus mitis	0.200732
Liver cirrhosis	Xanthomonas	0.200732
Cystic fibrosis	Clostridium difficile	0.200114
Atopic dermatitis	Helicobacter pylori	0.199518
Obesity	Clostridium difficile	0.195991
Psoriasis	Helicobacter pylori	0.195613
Colorectal carcinoma	Helicobacter pylori	0.192217
Psoriasis	Clostridium difficile	0.191236
Obesity	Helicobacter pylori	0.188902
Colorectal carcinoma	Clostridium difficile	0.188892
COPD	Clostridium difficile	0.188592
Irritable bowel syndrome(IBS)	Verrucomicrobiaceae	0.186435
Liver cirrhosis	Clostridium leptum	0.185513
Ileal Crohn's disease(CD)	Clostridium difficile	0.185175
Ileal Crohn's disease(CD)	Helicobacter pylori	0.183968
Liver cirrhosis	Escherichia coli	0.183234
Irritable bowel syndrome(IBS)	Fusobacterium nucleatum	0.181878
Periodontal	Helicobacter pylori	0.181869
Cystic fibrosis	Helicobacter pylori	0.181367
Liver cirrhosis	Aerococcus	0.181193
Liver cirrhosis	Atopobium	0.181193
Liver cirrhosis	Atopobium vaginae	0.181193
Liver cirrhosis	Candidate division TM7	0.181193
Liver cirrhosis	Eggerthella	0.181193
Liver cirrhosis	Gardnerella	0.181193
Liver cirrhosis	Gardnerella vaginalis	0.181193
Liver cirrhosis	Lactobacillus crispatus	0.181193
Liver cirrhosis	Lactobacillus iners	0.181193
Liver cirrhosis	Leptotrichia	0.181193
Liver cirrhosis	Leptotrichia amnionii	0.181193
Liver cirrhosis	Mobiluncus	0.181193
Liver cirrhosis	Olsenella	0.181193
Liver cirrhosis	Papillibacter	0.181193
Liver cirrhosis	Porphyromonas uenonis	0.181193
Liver cirrhosis	Streptobacillus	0.181193
Irritable bowel syndrome(IBS)	Oxalobacter formigenes	0.180991
Irritable bowel syndrome(IBS)	Prevotella copri	0.180991
Irritable bowel syndrome(IBS)	Tropheryma whipplei	0.180991
Irritable bowel syndrome(IBS)	Pseudomonas	0.180775
Colorectal carcinoma	Proteobacteria	0.18059
Irritable bowel syndrome(IBS)	Desulfovibrio	0.180529
Irritable bowel syndrome(IBS)	Enterobacter aerogenes	0.178905
Irritable bowel syndrome(IBS)	Enterobacter hormaechei	0.178905
Irritable bowel syndrome(IBS)	Klebsiella pneumoniae	0.178905
Irritable bowel syndrome(IBS)	Shigella dysenteriae	0.178905
Periodontal	Clostridium difficile	0.178697
Irritable bowel syndrome(IBS)	Alcaligenaceae	0.178606
Irritable bowel syndrome(IBS)	Coriobacteriaceae	0.178606
Irritable bowel syndrome(IBS)	Erysipelotrichaceae	0.178606
Irritable bowel syndrome(IBS)	Methanobrevibacter smithii	0.178606
Rheumatoid arthrits	Proteobacteria	0.177738
Irritable bowel syndrome(IBS)	Acinetobacter	0.177246
Irritable bowel syndrome(IBS)	Corynebacterium	0.177246
Irritable bowel syndrome(IBS)	Lysobacter	0.176481
Irritable bowel syndrome(IBS)	Rickettsiales	0.176481
Irritable bowel syndrome(IBS)	Streptococcus mitis	0.176481
Irritable bowel syndrome(IBS)	Xanthomonas	0.176481
Irritable bowel syndrome(IBS)	Propionibacterium	0.176476
Irritable bowel syndrome(IBS)	Propionibacterium acnes	0.176476
Constipation Irritable bowel syndrome(IBS)	Proteobacteria	0.176394
Atopy	Proteobacteria	0.17627
Irritable bowel syndrome(IBS)	Dietzia maris	0.175761
Irritable bowel syndrome(IBS)	Staphylococcus epidermidis	0.175761
Asthma	Clostridium difficile	0.175344
Liver cirrhosis	Collinsella aerofaciens	0.174595
Irritable bowel syndrome(IBS)	Comamonadaceae	0.17424
Irritable bowel syndrome(IBS)	Oxalobacteraceae	0.17424
Irritable bowel syndrome(IBS)	Sphingomonadaceae	0.17424
Colon cancer	Proteobacteria	0.173869
Kidney stones	Proteobacteria	0.173628
New-onset untreated rheumatoid arthrits	Proteobacteria	0.173628
Whipple's disease	Proteobacteria	0.173628
Infectious colitis	Proteobacteria	0.173554
Allergic asthma	Proteobacteria	0.173357
Allergy	Proteobacteria	0.173357
Gastric and duodenal ulcer	Proteobacteria	0.173357
Gastro-oesophageal reflux	Proteobacteria	0.173357
Liver cirrhosis	Gammaproteobacteria	0.172923
Systemic inflammatory response syndrome	Proteobacteria	0.172405
Guttate psoriasis	Proteobacteria	0.172356
Liver cirrhosis	Betaproteobacteria	0.172225
Irritable bowel syndrome(IBS)	Bacteroidales	0.171824
Irritable bowel syndrome(IBS)	Enterococcus faecium	0.171824
Irritable bowel syndrome(IBS)	Erysipelotrichales	0.171824
Type 1 diabetes	Staphylococcus aureus	0.171809
Type 2 diabetes	Helicobacter pylori	0.170684
Irritable bowel syndrome(IBS)	Alistipes finegoldii	0.170339
Irritable bowel syndrome(IBS)	Alistipes putredinis	0.170339
Irritable bowel syndrome(IBS)	Bacteroides eggerthii	0.170339
Irritable bowel syndrome(IBS)	Bacteroides finegoldii	0.170339
Irritable bowel syndrome(IBS)	Bacteroides sp. D20	0.170339
Irritable bowel syndrome(IBS)	Bilophila	0.170339
Irritable bowel syndrome(IBS)	Bilophila wadsworthia	0.170339
Irritable bowel syndrome(IBS)	Enterococcus faecalis	0.170339
Irritable bowel syndrome(IBS)	Eubacterium hallii	0.170339
Irritable bowel syndrome(IBS)	Holdemania	0.170339
Irritable bowel syndrome(IBS)	Lachnospira	0.170339
Irritable bowel syndrome(IBS)	Lactobacillus salivarius	0.170339
Irritable bowel syndrome(IBS)	Odoribacter splanchnicus	0.170339
Irritable bowel syndrome(IBS)	Parabacteroides distasonis	0.170339
Irritable bowel syndrome(IBS)	Parabacteroides merdae	0.170339
Irritable bowel syndrome(IBS)	Roseburia hominis	0.170339
Irritable bowel syndrome(IBS)	Roseburia intestinalis	0.170339
Irritable bowel syndrome(IBS)	Ruminococcus gnavus	0.170339
Irritable bowel syndrome(IBS)	Streptococcus anginosus	0.170339
Irritable bowel syndrome(IBS)	Streptococcus parasanguinis	0.170339
Irritable bowel syndrome(IBS)	Streptococcus salivarius	0.170339
Irritable bowel syndrome(IBS)	Streptococcus vestibularis	0.170339
Irritable bowel syndrome(IBS)	Veillonella atypica	0.170339
Irritable bowel syndrome(IBS)	Veillonella dispar	0.170339
Irritable bowel syndrome(IBS)	Veillonella parvula	0.170339
Allergic sensitization	Proteobacteria	0.16974
Atopic sensitisation	Proteobacteria	0.16974
Recurrent wheeze	Proteobacteria	0.16974
Skin and mucosal infections	Proteobacteria	0.169474
Irritable bowel syndrome(IBS)	Actinomyces	0.168872
Irritable bowel syndrome(IBS)	Porphyromonas gingivalis	0.168872
Irritable bowel syndrome(IBS)	Selenomonas	0.168872
Irritable bowel syndrome(IBS)	Treponema	0.168872
Liver cirrhosis	Prevotellaceae	0.168844
Diarrhea Irritable bowel syndrome(IBS)	Proteobacteria	0.168682
Liver cirrhosis	Coxiellaceae	0.168359
Clostridium difficile infection(CDI)	Helicobacter pylori	0.168064
Type 2 diabetes	Clostridium difficile	0.167767
Liver cirrhosis	Enterococcus	0.166811
Obesity	Proteobacteria	0.165941
Eczema	Proteobacteria	0.165508
Clostridium difficile infection(CDI)	Clostridium difficile	0.165228
Liver cirrhosis	Burkholderia	0.165141
Bacterial Vaginosis	Oxalobacter formigenes	0.163801
Bacterial Vaginosis	Prevotella copri	0.163801
Bacterial Vaginosis	Tropheryma whipplei	0.163801
Liver cirrhosis	Clostridiales	0.163575
Bacterial Vaginosis	Desulfovibrio	0.162821
Bacterial Vaginosis	Fusobacterium nucleatum	0.16248
Bacterial Vaginosis	Pseudomonas	0.162476
Ileal Crohn's disease(CD)	Proteobacteria	0.160253
Liver cirrhosis	Stenotrophomonas maltophilia	0.160027
Bacterial Vaginosis	Propionibacterium	0.159923
Bacterial Vaginosis	Propionibacterium acnes	0.159923
Bacterial Vaginosis	Acinetobacter	0.159919
Bacterial Vaginosis	Corynebacterium	0.159919
Bacterial Vaginosis	Bacteroidales	0.159754
Bacterial Vaginosis	Enterococcus faecium	0.159754
Bacterial Vaginosis	Erysipelotrichales	0.159754
Crohn's disease(CD)	Clostridium difficile	0.158324
Bacterial Vaginosis	Dietzia maris	0.157195
Bacterial Vaginosis	Staphylococcus epidermidis	0.157195
Bacterial Vaginosis	Verrucomicrobiaceae	0.157024
Ulcerative colitis	Prevotella	0.156316
Bacterial Vaginosis	Comamonadaceae	0.154091
Bacterial Vaginosis	Oxalobacteraceae	0.154091
Bacterial Vaginosis	Sphingomonadaceae	0.154091
Infectious colitis	Prevotella	0.154083
Atopy	Prevotella	0.153567
Psoriasis	Bacteroidetes	0.152719
Inflammatory bowel disease(IBD)	Firmicutes	0.152449
Ulcerative colitis	Firmicutes	0.152052
Diarrhea Irritable bowel syndrome(IBS)	Prevotella	0.151914
Irritable bowel syndrome(IBS)	Enterococcus	0.151521
Bacterial Vaginosis	Alcaligenaceae	0.15126
Bacterial Vaginosis	Coriobacteriaceae	0.15126
Bacterial Vaginosis	Erysipelotrichaceae	0.15126
Bacterial Vaginosis	Methanobrevibacter smithii	0.15126
Inflammatory bowel disease(IBD)	Prevotella	0.151158
Atopic dermatitis	Proteobacteria	0.151137
Inflammatory bowel disease(IBD)	Bacteroidetes	0.150817
Inflammatory bowel disease(IBD)	Clostridium coccoides	0.150616
Type 2 diabetes	Prevotella	0.150494
Bacterial Vaginosis	Lysobacter	0.150084
Bacterial Vaginosis	Rickettsiales	0.150084
Bacterial Vaginosis	Streptococcus mitis	0.150084
Bacterial Vaginosis	Xanthomonas	0.150084
Ulcerative colitis	Bacteroidetes	0.15003
Allergic asthma	Prevotella	0.14988
Allergy	Prevotella	0.14988
Gastric and duodenal ulcer	Prevotella	0.14988
Gastro-oesophageal reflux	Prevotella	0.14988
Bacterial Vaginosis	Actinomyces	0.149633
Bacterial Vaginosis	Porphyromonas gingivalis	0.149633
Bacterial Vaginosis	Selenomonas	0.149633
Bacterial Vaginosis	Treponema	0.149633
Kidney stones	Prevotella	0.149428
New-onset untreated rheumatoid arthrits	Prevotella	0.149428
Whipple's disease	Prevotella	0.149428
Constipation Irritable bowel syndrome(IBS)	Prevotella	0.149375
Colon cancer	Prevotella	0.149356
COPD	Firmicutes	0.148854
Irritable bowel syndrome(IBS)	Clostridium leptum	0.148688
Bacterial Vaginosis	Enterobacter aerogenes	0.148402
Bacterial Vaginosis	Enterobacter hormaechei	0.148402
Bacterial Vaginosis	Klebsiella pneumoniae	0.148402
Bacterial Vaginosis	Shigella dysenteriae	0.148402
Irritable bowel syndrome(IBS)	Bacilli	0.148257
Guttate psoriasis	Prevotella	0.148238
Allergic sensitization	Staphylococcus aureus	0.147131
Atopic sensitisation	Staphylococcus aureus	0.147131
Recurrent wheeze	Staphylococcus aureus	0.147131
Crohn's disease(CD)	Helicobacter pylori	0.147038
Necrotizing Enterocolitis	Helicobacter pylori	0.146454
Periodontal	Proteobacteria	0.14636
Irritable bowel syndrome(IBS)	Burkholderia	0.146315
Kidney stones	Staphylococcus aureus	0.14599
New-onset untreated rheumatoid arthrits	Staphylococcus aureus	0.14599
Whipple's disease	Staphylococcus aureus	0.14599
Allergic sensitization	Prevotella	0.145982
Atopic sensitisation	Prevotella	0.145982
Recurrent wheeze	Prevotella	0.145982
Skin and mucosal infections	Prevotella	0.145934
Irritable bowel syndrome(IBS)	Tannerella	0.145755
Atopy	Firmicutes	0.145531
Skin and mucosal infections	Staphylococcus aureus	0.144828
Eczema	Staphylococcus aureus	0.14452
Irritable bowel syndrome(IBS)	Fusobacteriaceae	0.144483
Irritable bowel syndrome(IBS)	Veillonellaceae	0.144483
Cystic fibrosis	Proteobacteria	0.144328
Colon cancer	Staphylococcus aureus	0.144271
Irritable bowel syndrome(IBS)	Escherichia coli	0.143326
Atopy	Bacteroidetes	0.143134
Irritable bowel syndrome(IBS)	Stenotrophomonas maltophilia	0.142662
Constipation Irritable bowel syndrome(IBS)	Staphylococcus aureus	0.142577
Eczema	Prevotella	0.142385
Atopy	Staphylococcus aureus	0.142382
Infectious colitis	Staphylococcus aureus	0.142331
Diarrhea Irritable bowel syndrome(IBS)	Staphylococcus aureus	0.141899
Systemic inflammatory response syndrome	Prevotella	0.141779
Psoriasis	Prevotella	0.141585
Diarrhea Irritable bowel syndrome(IBS)	Clostridium coccoides	0.141538
Infectious colitis	Firmicutes	0.141315
Rheumatoid arthrits	Bacteroidetes	0.141219
Systemic inflammatory response syndrome	Firmicutes	0.140841
COPD	Clostridium coccoides	0.140703
Bacterial Vaginosis	Escherichia coli	0.140691
Infectious colitis	Bacteroidetes	0.140682
Guttate psoriasis	Firmicutes	0.140201
Allergic asthma	Staphylococcus aureus	0.139733
Allergy	Staphylococcus aureus	0.139733
Gastric and duodenal ulcer	Staphylococcus aureus	0.139733
Gastro-oesophageal reflux	Staphylococcus aureus	0.139733
Irritable bowel syndrome(IBS)	Aerococcus	0.139702
Irritable bowel syndrome(IBS)	Atopobium	0.139702
Irritable bowel syndrome(IBS)	Atopobium vaginae	0.139702
Irritable bowel syndrome(IBS)	Candidate division TM7	0.139702
Irritable bowel syndrome(IBS)	Eggerthella	0.139702
Irritable bowel syndrome(IBS)	Gardnerella	0.139702
Irritable bowel syndrome(IBS)	Gardnerella vaginalis	0.139702
Irritable bowel syndrome(IBS)	Lactobacillus crispatus	0.139702
Irritable bowel syndrome(IBS)	Lactobacillus iners	0.139702
Irritable bowel syndrome(IBS)	Leptotrichia	0.139702
Irritable bowel syndrome(IBS)	Leptotrichia amnionii	0.139702
Irritable bowel syndrome(IBS)	Mobiluncus	0.139702
Irritable bowel syndrome(IBS)	Olsenella	0.139702
Irritable bowel syndrome(IBS)	Papillibacter	0.139702
Irritable bowel syndrome(IBS)	Porphyromonas uenonis	0.139702
Irritable bowel syndrome(IBS)	Streptobacillus	0.139702
Necrotizing Enterocolitis	Clostridium difficile	0.139315
Atopy	Clostridium coccoides	0.139275
Constipation Irritable bowel syndrome(IBS)	Firmicutes	0.139273
Asthma	Firmicutes	0.138802
Constipation Irritable bowel syndrome(IBS)	Bacteroidetes	0.138728
Liver cirrhosis	Porphyromonadaceae	0.138534
Colon cancer	Clostridium coccoides	0.138474
Liver cirrhosis	Eubacteriaceae	0.138438
Guttate psoriasis	Bacteroidetes	0.138418
Kidney stones	Firmicutes	0.137059
New-onset untreated rheumatoid arthrits	Firmicutes	0.137059
Whipple's disease	Firmicutes	0.137059
Colon cancer	Firmicutes	0.136988
Systemic inflammatory response syndrome	Staphylococcus aureus	0.136699
Systemic inflammatory response syndrome	Bacteroidetes	0.136672
Kidney stones	Clostridium coccoides	0.136432
New-onset untreated rheumatoid arthrits	Clostridium coccoides	0.136432
Whipple's disease	Clostridium coccoides	0.136432
Allergic asthma	Bacteroidetes	0.136053
Allergy	Bacteroidetes	0.136053
Gastric and duodenal ulcer	Bacteroidetes	0.136053
Gastro-oesophageal reflux	Bacteroidetes	0.136053
Rheumatoid arthrits	Firmicutes	0.135851
Colon cancer	Bacteroidetes	0.135677
Whipple's disease	Bacteroidetes	0.135394
Kidney stones	Bacteroidetes	0.135394
New-onset untreated rheumatoid arthrits	Bacteroidetes	0.135394
Constipation Irritable bowel syndrome(IBS)	Clostridium coccoides	0.135207
Infectious colitis	Clostridium coccoides	0.134966
Obesity	Prevotella	0.134909
Bacterial Vaginosis	Clostridium leptum	0.134802
Colorectal carcinoma	Clostridium coccoides	0.134635
Skin and mucosal infections	Clostridium coccoides	0.134502
Psoriasis	Clostridium coccoides	0.134278
Allergic asthma	Firmicutes	0.133966
Allergy	Firmicutes	0.133966
Gastric and duodenal ulcer	Firmicutes	0.133966
Gastro-oesophageal reflux	Firmicutes	0.133966
Allergic sensitization	Firmicutes	0.133886
Atopic sensitisation	Firmicutes	0.133886
Recurrent wheeze	Firmicutes	0.133886
COPD	Staphylococcus aureus	0.133884
Skin and mucosal infections	Firmicutes	0.133868
Guttate psoriasis	Clostridium coccoides	0.133824
Bacterial Vaginosis	Bacilli	0.133483
Bacterial Vaginosis	Burkholderia	0.133447
Diarrhea Irritable bowel syndrome(IBS)	Firmicutes	0.133243
Eczema	Firmicutes	0.133165
Rheumatoid arthrits	Staphylococcus aureus	0.13268
Allergic sensitization	Bacteroidetes	0.132321
Atopic sensitisation	Bacteroidetes	0.132321
Recurrent wheeze	Bacteroidetes	0.132321
Skin and mucosal infections	Bacteroidetes	0.132189
Allergic asthma	Clostridium coccoides	0.131782
Allergy	Clostridium coccoides	0.131782
Gastric and duodenal ulcer	Clostridium coccoides	0.131782
Gastro-oesophageal reflux	Clostridium coccoides	0.131782
Allergic sensitization	Clostridium coccoides	0.131705
Atopic sensitisation	Clostridium coccoides	0.131705
Recurrent wheeze	Clostridium coccoides	0.131705
Diarrhea Irritable bowel syndrome(IBS)	Bacteroidetes	0.131571
Irritable bowel syndrome(IBS)	Megasphaera	0.13147
Systemic inflammatory response syndrome	Actinobacteria	0.131454
Inflammatory bowel disease(IBD)	Staphylococcus aureus	0.131381
Ulcerative colitis	Staphylococcus aureus	0.130921
Clostridium difficile infection(CDI)	Prevotella	0.130286
Atopic dermatitis	Prevotella	0.130185
Ileal Crohn's disease(CD)	Firmicutes	0.130167
Systemic inflammatory response syndrome	Clostridium coccoides	0.129158
Eczema	Clostridium coccoides	0.129111
Eczema	Bacteroidetes	0.129041
Bacterial Vaginosis	Enterococcus	0.128972
Type 2 diabetes	Actinobacteria	0.128597
Constipation Irritable bowel syndrome(IBS)	Actinobacteria	0.128055
Liver cirrhosis	Rikenellaceae	0.127836
Liver cirrhosis	Ruminococcaceae	0.127836
Bacterial Vaginosis	Stenotrophomonas maltophilia	0.127645
Asthma	Clostridium coccoides	0.126768
Colorectal carcinoma	Staphylococcus aureus	0.126305
Kidney stones	Actinobacteria	0.125526
New-onset untreated rheumatoid arthrits	Actinobacteria	0.125526
Whipple's disease	Actinobacteria	0.125526
Clostridium difficile infection(CDI)	Actinobacteria	0.125264
Cystic fibrosis	Prevotella	0.125199
Colon cancer	Actinobacteria	0.125043
Atopy	Actinobacteria	0.124572
Psoriasis	Staphylococcus aureus	0.12457
COPD	Actinobacteria	0.124539
Infectious colitis	Actinobacteria	0.124495
Rheumatoid arthrits	Actinobacteria	0.124335
Ileal Crohn's disease(CD)	Bacteroidetes	0.124234
Liver cirrhosis	Acetonema	0.123948
Liver cirrhosis	Actinobacillus	0.123948
Liver cirrhosis	Aggregatibacter	0.123948
Liver cirrhosis	Akkermansia	0.123948
Liver cirrhosis	Anaerofilum	0.123948
Liver cirrhosis	Anaerostipes	0.123948
Liver cirrhosis	Anaerotruncus	0.123948
Liver cirrhosis	Bacillus	0.123948
Liver cirrhosis	Bacterium 08.96.4	0.123948
Liver cirrhosis	Bacterium ASF500	0.123948
Liver cirrhosis	Bacterium B4C2-5	0.123948
Liver cirrhosis	Bacterium Ba2	0.123948
Liver cirrhosis	Bacterium C15	0.123948
Liver cirrhosis	Bacterium G100VIII	0.123948
Liver cirrhosis	Bacterium ic1214	0.123948
Liver cirrhosis	Bacterium ic1258	0.123948
Liver cirrhosis	Bacterium ic1292	0.123948
Liver cirrhosis	Bacterium ic1296	0.123948
Liver cirrhosis	Bacterium ic1311	0.123948
Liver cirrhosis	Bacterium ic1379	0.123948
Liver cirrhosis	Bacterium ic1391	0.123948
Liver cirrhosis	Bacterium MB7-1	0.123948
Liver cirrhosis	Bacterium mpn-isolate group 19	0.123948
Liver cirrhosis	Bacterium mpn-isolate group 22	0.123948
Liver cirrhosis	Bacterium mpn-isolate group 24	0.123948
Liver cirrhosis	Bacterium mpn-isolate group 27	0.123948
Liver cirrhosis	Bacterium mpn-isolate group 5	0.123948
Liver cirrhosis	Bacterium 'New Zealand B'	0.123948
Liver cirrhosis	Bacterium str. 31285	0.123948
Liver cirrhosis	Bacterium YE62	0.123948
Liver cirrhosis	Bacterium YE64	0.123948
Liver cirrhosis	Bacteroidaceae bacterium Smarlab 3301643	0.123948
Liver cirrhosis	Bacteroides sp. CJ78	0.123948
Liver cirrhosis	Bacteroides thetaiotaomicron	0.123948
Liver cirrhosis	Bovine rumen bacterium JPR13	0.123948
Liver cirrhosis	Brenneria	0.123948
Liver cirrhosis	Burkholderiales bacterium Smarlab 3302047	0.123948
Liver cirrhosis	Butyrate-producing bacterium ART55/1	0.123948
Liver cirrhosis	Butyrate-producing bacterium L1-810	0.123948
Liver cirrhosis	Butyrate-producing bacterium L1-952	0.123948
Liver cirrhosis	Butyrate-producing bacterium L2-50	0.123948
Liver cirrhosis	Butyrate-producing bacterium M104/1	0.123948
Liver cirrhosis	Butyrate-producing bacterium M21/2	0.123948
Liver cirrhosis	Butyrate-producing bacterium M50/1	0.123948
Liver cirrhosis	Butyrate-producing bacterium P607	0.123948
Liver cirrhosis	Butyrate-producing bacterium PH05YB02	0.123948
Liver cirrhosis	Butyrate-producing bacterium Ph07AY02	0.123948
Liver cirrhosis	Butyrate-producing bacterium PH07AY3	0.123948
Liver cirrhosis	Butyrate-producing bacterium PH07AY5	0.123948
Liver cirrhosis	Butyrate-producing bacterium PH07BY04	0.123948
Liver cirrhosis	Butyrate-producing bacterium SL6/1/1	0.123948
Liver cirrhosis	Butyrate-producing bacterium SM4/1	0.123948
Liver cirrhosis	Butyrate-producing bacterium SR1/1	0.123948
Liver cirrhosis	Butyrate-producing bacterium SR1/5	0.123948
Liver cirrhosis	Butyrate-producing bacterium SS2/1	0.123948
Liver cirrhosis	Butyrate-producing bacterium SSC/2	0.123948
Liver cirrhosis	Butyrate-producing bacterium T2-132	0.123948
Liver cirrhosis	Clostridia bacterium TSW07CA7	0.123948
Liver cirrhosis	Clostridiaceae bacterium bSSV31	0.123948
Liver cirrhosis	Clostridiaceae bacterium LEMV63	0.123948
Liver cirrhosis	Clostridiaceae bacterium SH032	0.123948
Liver cirrhosis	Clostridiaceae bacterium SK061	0.123948
Liver cirrhosis	Clostridiales bacterium 80/3	0.123948
Liver cirrhosis	Clostridiales bacterium A2-162	0.123948
Liver cirrhosis	Clostridiales bacterium AHT16	0.123948
Liver cirrhosis	Clostridiales bacterium L2-14	0.123948
Liver cirrhosis	Clostridium innocuum	0.123948
Liver cirrhosis	Clostridium ramosum	0.123948
Liver cirrhosis	Clostridium spiroforme	0.123948
Liver cirrhosis	Collinsella	0.123948
Liver cirrhosis	Coprobacillus	0.123948
Liver cirrhosis	Cronobacter	0.123948
Liver cirrhosis	Dehalobacterium	0.123948
Liver cirrhosis	Desulfotomaculum	0.123948
Liver cirrhosis	Dialister	0.123948
Liver cirrhosis	Dysgonomonas	0.123948
Liver cirrhosis	Edwardsiella	0.123948
Liver cirrhosis	Enterobacter	0.123948
Liver cirrhosis	Erwinia	0.123948
Liver cirrhosis	Erysipelothrix	0.123948
Liver cirrhosis	Escherichia	0.123948
Liver cirrhosis	Eubacterium tortuosum	0.123948
Liver cirrhosis	Firmicutes bacterium EG14	0.123948
Liver cirrhosis	Firmicutes str. C29	0.123948
Liver cirrhosis	Gram-negative bacterium cL10-2b-4	0.123948
Liver cirrhosis	Hafnia	0.123948
Liver cirrhosis	Human intestinal firmicute CB47	0.123948
Liver cirrhosis	Human intestinal firmicute CO13	0.123948
Liver cirrhosis	Human intestinal firmicute CO19	0.123948
Liver cirrhosis	Human intestinal firmicute CO2	0.123948
Liver cirrhosis	Human intestinal firmicute CO35	0.123948
Liver cirrhosis	Human intestinal firmicute CO4	0.123948
Liver cirrhosis	Human intestinal firmicute CS26	0.123948
Liver cirrhosis	Lachnobacterium	0.123948
Liver cirrhosis	Lachnospiraceae bacterium A2	0.123948
Liver cirrhosis	Lactococcus	0.123948
Liver cirrhosis	Mannheimia	0.123948
Liver cirrhosis	Mastodon intestinal bacterium AN-22-6	0.123948
Liver cirrhosis	Mogibacterium	0.123948
Liver cirrhosis	Oligella	0.123948
Liver cirrhosis	Oscillibacter	0.123948
Liver cirrhosis	Oscillospira	0.123948
Liver cirrhosis	Oscillospiraceae bacterium NML 061048	0.123948
Liver cirrhosis	Pantoea	0.123948
Liver cirrhosis	Pasteurella	0.123948
Liver cirrhosis	Pectobacterium	0.123948
Liver cirrhosis	Peptostreptococcus	0.123948
Liver cirrhosis	Pusillimonas	0.123948
Liver cirrhosis	Rumen bacterium 8/94-32	0.123948
Liver cirrhosis	Rumen bacterium R-7	0.123948
Liver cirrhosis	Rumen bacterium R-9	0.123948
Liver cirrhosis	Salmonella	0.123948
Liver cirrhosis	Segmented filamentous bacterium	0.123948
Liver cirrhosis	Serratia	0.123948
Liver cirrhosis	Shigella	0.123948
Liver cirrhosis	Solobacterium	0.123948
Liver cirrhosis	Sutterella	0.123948
Liver cirrhosis	Swine fecal bacterium FPC67	0.123948
Liver cirrhosis	Swine fecal bacterium FPC70	0.123948
Liver cirrhosis	Swine fecal bacterium RF3E-Xyl1	0.123948
Liver cirrhosis	Swine fecal bacterium SD-Pec1	0.123948
Liver cirrhosis	Swine manure pit bacterium PPC108	0.123948
Liver cirrhosis	Tenericutes	0.123948
Liver cirrhosis	Terrahaemophilus	0.123948
Liver cirrhosis	Unidentified bacterium ZF3	0.123948
Liver cirrhosis	Verrucomicrobia	0.123948
Liver cirrhosis	Verrucomicrobia bacterium MS-F-88	0.123948
Liver cirrhosis	Vibrio	0.123948
Liver cirrhosis	Yersinia	0.123948
Periodontal	Bacteroidetes	0.123858
Asthma	Actinobacteria	0.12381
Guttate psoriasis	Actinobacteria	0.123791
Liver cirrhosis	Porphyromonas	0.123362
Bacterial Vaginosis	Alistipes finegoldii	0.123334
Bacterial Vaginosis	Alistipes putredinis	0.123334
Bacterial Vaginosis	Bacteroides eggerthii	0.123334
Bacterial Vaginosis	Bacteroides finegoldii	0.123334
Bacterial Vaginosis	Bacteroides sp. D20	0.123334
Bacterial Vaginosis	Bilophila	0.123334
Bacterial Vaginosis	Bilophila wadsworthia	0.123334
Bacterial Vaginosis	Enterococcus faecalis	0.123334
Bacterial Vaginosis	Eubacterium hallii	0.123334
Bacterial Vaginosis	Holdemania	0.123334
Bacterial Vaginosis	Lachnospira	0.123334
Bacterial Vaginosis	Lactobacillus salivarius	0.123334
Bacterial Vaginosis	Odoribacter splanchnicus	0.123334
Bacterial Vaginosis	Parabacteroides distasonis	0.123334
Bacterial Vaginosis	Parabacteroides merdae	0.123334
Bacterial Vaginosis	Roseburia hominis	0.123334
Bacterial Vaginosis	Roseburia intestinalis	0.123334
Bacterial Vaginosis	Ruminococcus gnavus	0.123334
Bacterial Vaginosis	Streptococcus anginosus	0.123334
Bacterial Vaginosis	Streptococcus parasanguinis	0.123334
Bacterial Vaginosis	Streptococcus salivarius	0.123334
Bacterial Vaginosis	Streptococcus vestibularis	0.123334
Bacterial Vaginosis	Veillonella atypica	0.123334
Bacterial Vaginosis	Veillonella dispar	0.123334
Bacterial Vaginosis	Veillonella parvula	0.123334
Atopic dermatitis	Firmicutes	0.123149
Skin and mucosal infections	Actinobacteria	0.123113
Obesity	Clostridium coccoides	0.122849
Diarrhea Irritable bowel syndrome(IBS)	Actinobacteria	0.122552
Allergic asthma	Actinobacteria	0.12196
Allergy	Actinobacteria	0.12196
Gastric and duodenal ulcer	Actinobacteria	0.12196
Gastro-oesophageal reflux	Actinobacteria	0.12196
Allergic sensitization	Actinobacteria	0.121889
Atopic sensitisation	Actinobacteria	0.121889
Recurrent wheeze	Actinobacteria	0.121889
Atopic dermatitis	Bacteroidetes	0.121455
Crohn's disease(CD)	Clostridium coccoides	0.121337
Clostridium difficile infection(CDI)	Clostridium coccoides	0.120831
Atopic dermatitis	Clostridium coccoides	0.120531
Liver cirrhosis	Shuttleworthia	0.12034
Irritable bowel syndrome(IBS)	Betaproteobacteria	0.119944
Crohn's disease(CD)	Proteobacteria	0.119508
Eczema	Actinobacteria	0.119115
Cystic fibrosis	Bacteroidetes	0.118742
Liver cirrhosis	Staphylococcus	0.118299
Liver cirrhosis	Bacteroides fragilis	0.118211
Irritable bowel syndrome(IBS)	Clostridiales	0.11777
Periodontal	Staphylococcus aureus	0.116942
Cystic fibrosis	Clostridium coccoides	0.116888
Periodontal	Clostridium coccoides	0.116543
Type 2 diabetes	Staphylococcus aureus	0.116048
Asthma	Staphylococcus aureus	0.115565
Bacterial Vaginosis	Acidobacteriaceae	0.115225
Bacterial Vaginosis	Aeromonadaceae	0.115225
Bacterial Vaginosis	Alteromonadaceae	0.115225
Bacterial Vaginosis	Anaerovorax	0.115225
Bacterial Vaginosis	Bacillaceae	0.115225
Bacterial Vaginosis	Bifidobacterium catenulatum	0.115225
Bacterial Vaginosis	Cellulomonadaceae	0.115225
Bacterial Vaginosis	Clostridiaceae	0.115225
Bacterial Vaginosis	Clostridium cocleatum	0.115225
Bacterial Vaginosis	Desulfobacteraceae	0.115225
Bacterial Vaginosis	Desulfovibrionaceae	0.115225
Bacterial Vaginosis	Nitrospiraceae	0.115225
Bacterial Vaginosis	Paenibacillaceae	0.115225
Bacterial Vaginosis	Peptostreptococcaceae	0.115225
Bacterial Vaginosis	Polyangiaceae	0.115225
Bacterial Vaginosis	Promicromonosporaceae	0.115225
Bacterial Vaginosis	Ruminococcus productus	0.115225
Bacterial Vaginosis	Syntrophobacteraceae	0.115225
Bacterial Vaginosis	Thiotrichaceae	0.115225
Liver cirrhosis	Bacteroides ovatus	0.115049
Liver cirrhosis	Citrobacter	0.115041
Ileal Crohn's disease(CD)	Staphylococcus aureus	0.11493
Irritable bowel syndrome(IBS)	Faecalibacterium prausnitzii	0.114776
Periodontal	Firmicutes	0.114279
Ileal Crohn's disease(CD)	Actinobacteria	0.114113
Colorectal carcinoma	Actinobacteria	0.113204
Cystic fibrosis	Firmicutes	0.113189
Type 1 diabetes	Enterobacteriaceae	0.112506
Clostridium difficile infection(CDI)	Staphylococcus aureus	0.112403
Crohn's disease(CD)	Prevotella	0.11239
Obesity	Actinobacteria	0.111708
Bacterial Vaginosis	Faecalibacterium prausnitzii	0.111178
Bacterial Vaginosis	Fusobacteriaceae	0.110161
Bacterial Vaginosis	Veillonellaceae	0.110161
Atopic dermatitis	Actinobacteria	0.10987
Irritable bowel syndrome(IBS)	Staphylococcus	0.109052
Liver cirrhosis	Bacteroides vulgatus	0.108175
Bacterial Vaginosis	Tannerella	0.107419
Cystic fibrosis	Dietzia maris	0.107028
Cystic fibrosis	Staphylococcus epidermidis	0.107028
Bacterial Vaginosis	Collinsella aerofaciens	0.106884
Irritable bowel syndrome(IBS)	Alistipes	0.106485
Irritable bowel syndrome(IBS)	Parabacteroides	0.106485
Necrotizing Enterocolitis	Clostridium coccoides	0.106469
Necrotizing Enterocolitis	Prevotella	0.106388
Bacterial Vaginosis	Staphylococcus	0.105791
Crohn's disease(CD)	Staphylococcus aureus	0.104677
Irritable bowel syndrome(IBS)	Clostridium	0.104656
Type 1 diabetes	Clostridium coccoides	0.104064
Irritable bowel syndrome(IBS)	Eubacterium eligens	0.103343
Irritable bowel syndrome(IBS)	Eubacterium rectale	0.103343
Irritable bowel syndrome(IBS)	Faecalibacterium	0.103343
Irritable bowel syndrome(IBS)	Odoribacter	0.103343
Irritable bowel syndrome(IBS)	Phascolarctobacterium	0.103343
Irritable bowel syndrome(IBS)	Roseburia	0.103343
Irritable bowel syndrome(IBS)	Subdoligranulum	0.103343
Periodontal	Actinobacteria	0.102632
Infectious colitis	Clostridia	0.102201
Ulcerative colitis	Lachnospiraceae	0.101085
Cystic fibrosis	Pseudomonas	0.100906
Bacterial Vaginosis	Prevotellaceae	0.100521
Cystic fibrosis	Actinobacteria	0.100433
Necrotizing Enterocolitis	Staphylococcus aureus	0.100337
Liver cirrhosis	Klebsiella	0.100263
Crohn's disease(CD)	Bacteroidetes	0.100246
Bacterial Vaginosis	Coxiellaceae	0.100082
Liver cirrhosis	Bifidobacterium	0.0997677
Type 1 diabetes	Helicobacter pylori	0.0995662
Type 1 diabetes	Clostridium difficile	0.0995336
Bacterial Vaginosis	Gammaproteobacteria	0.0984527
Rheumatoid arthrits	Clostridia	0.0977619
Obesity	Stenotrophomonas maltophilia	0.0974495
Kidney stones	Clostridia	0.0972542
New-onset untreated rheumatoid arthrits	Clostridia	0.0972542
Whipple's disease	Clostridia	0.0972542
COPD	Clostridia	0.0968883
Skin and mucosal infections	Clostridia	0.0964297
Diarrhea Irritable bowel syndrome(IBS)	Clostridia	0.0960546
Obesity	Clostridia	0.0960108
Colon cancer	Clostridia	0.0957323
Clostridium difficile infection(CDI)	Clostridia	0.0954582
Colorectal carcinoma	Haemophilus	0.0952862
Constipation Irritable bowel syndrome(IBS)	Clostridia	0.0948887
COPD	Staphylococcus	0.0946164
Systemic inflammatory response syndrome	Staphylococcus	0.0944956
Ulcerative colitis	Clostridia	0.0943841
Guttate psoriasis	Clostridia	0.0939554
Allergic asthma	Clostridia	0.0925873
Allergy	Clostridia	0.0925873
Gastric and duodenal ulcer	Clostridia	0.0925873
Gastro-oesophageal reflux	Clostridia	0.0925873
Allergic sensitization	Clostridia	0.0925409
Atopic sensitisation	Clostridia	0.0925409
Recurrent wheeze	Clostridia	0.0925409
Inflammatory bowel disease(IBD)	Staphylococcus	0.092203
Bacterial Vaginosis	Clostridium difficile	0.0921381
Guttate psoriasis	Stenotrophomonas maltophilia	0.0920346
Ulcerative colitis	Staphylococcus	0.092021
Bacterial Vaginosis	Helicobacter pylori	0.0917042
Periodontal	Clostridia	0.0916143
Systemic inflammatory response syndrome	Clostridia	0.0915253
Crohn's disease(CD)	Actinobacteria	0.0911393
Cystic fibrosis	Oxalobacter formigenes	0.0910006
Cystic fibrosis	Prevotella copri	0.0910006
Cystic fibrosis	Tropheryma whipplei	0.0910006
Ileal Crohn's disease(CD)	Escherichia coli	0.0909674
Eczema	Clostridia	0.0907423
Psoriasis	Clostridia	0.0902528
Clostridium difficile infection(CDI)	Bacteroides	0.0902465
Psoriasis	Lachnospiraceae	0.0901707
Irritable bowel syndrome(IBS)	Rikenellaceae	0.0901132
Irritable bowel syndrome(IBS)	Ruminococcaceae	0.0901132
Inflammatory bowel disease(IBD)	Clostridia	0.0901021
Necrotizing Enterocolitis	Propionibacterium	0.0900202
Necrotizing Enterocolitis	Propionibacterium acnes	0.0900202
Obesity	Staphylococcus	0.0898414
Bacterial Vaginosis	Staphylococcus aureus	0.0897448
Colorectal carcinoma	Lactobacillus	0.0894324
Crohn's disease(CD)	Lachnospiraceae	0.0888171
Periodontal	Staphylococcus	0.0887695
Atopic dermatitis	Burkholderia	0.0886994
Rheumatoid arthrits	Lachnospiraceae	0.0886549
Cystic fibrosis	Desulfovibrio	0.0882596
Asthma	Lactobacillus	0.088027
Ileal Crohn's disease(CD)	Clostridia	0.0875072
Crohn's disease(CD)	Enterococcus	0.0874413
Irritable bowel syndrome(IBS)	Fusobacteria	0.0872686
Constipation Irritable bowel syndrome(IBS)	Lachnospiraceae	0.0872027
COPD	Lachnospiraceae	0.0871033
Infectious colitis	Lachnospiraceae	0.0870513
Crohn's disease(CD)	Bacilli	0.0870112
Cystic fibrosis	Acinetobacter	0.0869694
Cystic fibrosis	Corynebacterium	0.0869694
Asthma	Clostridia	0.0865685
Liver cirrhosis	Clostridia	0.0863378
Irritable bowel syndrome(IBS)	Bacteroides uniformis	0.0859978
Clostridium difficile infection(CDI)	Haemophilus	0.0859484
Irritable bowel syndrome(IBS)	Acetonema	0.0855052
Irritable bowel syndrome(IBS)	Actinobacillus	0.0855052
Irritable bowel syndrome(IBS)	Aggregatibacter	0.0855052
Irritable bowel syndrome(IBS)	Akkermansia	0.0855052
Irritable bowel syndrome(IBS)	Anaerofilum	0.0855052
Irritable bowel syndrome(IBS)	Anaerostipes	0.0855052
Irritable bowel syndrome(IBS)	Anaerotruncus	0.0855052
Irritable bowel syndrome(IBS)	Bacillus	0.0855052
Irritable bowel syndrome(IBS)	Bacterium 08.96.4	0.0855052
Irritable bowel syndrome(IBS)	Bacterium ASF500	0.0855052
Irritable bowel syndrome(IBS)	Bacterium B4C2-5	0.0855052
Irritable bowel syndrome(IBS)	Bacterium Ba2	0.0855052
Irritable bowel syndrome(IBS)	Bacterium C15	0.0855052
Irritable bowel syndrome(IBS)	Bacterium G100VIII	0.0855052
Irritable bowel syndrome(IBS)	Bacterium ic1214	0.0855052
Irritable bowel syndrome(IBS)	Bacterium ic1258	0.0855052
Irritable bowel syndrome(IBS)	Bacterium ic1292	0.0855052
Irritable bowel syndrome(IBS)	Bacterium ic1296	0.0855052
Irritable bowel syndrome(IBS)	Bacterium ic1311	0.0855052
Irritable bowel syndrome(IBS)	Bacterium ic1379	0.0855052
Irritable bowel syndrome(IBS)	Bacterium ic1391	0.0855052
Irritable bowel syndrome(IBS)	Bacterium MB7-1	0.0855052
Irritable bowel syndrome(IBS)	Bacterium mpn-isolate group 19	0.0855052
Irritable bowel syndrome(IBS)	Bacterium mpn-isolate group 22	0.0855052
Irritable bowel syndrome(IBS)	Bacterium mpn-isolate group 24	0.0855052
Irritable bowel syndrome(IBS)	Bacterium mpn-isolate group 27	0.0855052
Irritable bowel syndrome(IBS)	Bacterium mpn-isolate group 5	0.0855052
Irritable bowel syndrome(IBS)	Bacterium 'New Zealand B'	0.0855052
Irritable bowel syndrome(IBS)	Bacterium str. 31285	0.0855052
Irritable bowel syndrome(IBS)	Bacterium YE62	0.0855052
Irritable bowel syndrome(IBS)	Bacterium YE64	0.0855052
Irritable bowel syndrome(IBS)	Bacteroidaceae bacterium Smarlab 3301643	0.0855052
Irritable bowel syndrome(IBS)	Bacteroides sp. CJ78	0.0855052
Irritable bowel syndrome(IBS)	Bacteroides thetaiotaomicron	0.0855052
Irritable bowel syndrome(IBS)	Bovine rumen bacterium JPR13	0.0855052
Irritable bowel syndrome(IBS)	Brenneria	0.0855052
Irritable bowel syndrome(IBS)	Burkholderiales bacterium Smarlab 3302047	0.0855052
Irritable bowel syndrome(IBS)	Butyrate-producing bacterium ART55/1	0.0855052
Irritable bowel syndrome(IBS)	Butyrate-producing bacterium L1-810	0.0855052
Irritable bowel syndrome(IBS)	Butyrate-producing bacterium L1-952	0.0855052
Irritable bowel syndrome(IBS)	Butyrate-producing bacterium L2-50	0.0855052
Irritable bowel syndrome(IBS)	Butyrate-producing bacterium M104/1	0.0855052
Irritable bowel syndrome(IBS)	Butyrate-producing bacterium M21/2	0.0855052
Irritable bowel syndrome(IBS)	Butyrate-producing bacterium M50/1	0.0855052
Irritable bowel syndrome(IBS)	Butyrate-producing bacterium P607	0.0855052
Irritable bowel syndrome(IBS)	Butyrate-producing bacterium PH05YB02	0.0855052
Irritable bowel syndrome(IBS)	Butyrate-producing bacterium Ph07AY02	0.0855052
Irritable bowel syndrome(IBS)	Butyrate-producing bacterium PH07AY3	0.0855052
Irritable bowel syndrome(IBS)	Butyrate-producing bacterium PH07AY5	0.0855052
Irritable bowel syndrome(IBS)	Butyrate-producing bacterium PH07BY04	0.0855052
Irritable bowel syndrome(IBS)	Butyrate-producing bacterium SL6/1/1	0.0855052
Irritable bowel syndrome(IBS)	Butyrate-producing bacterium SM4/1	0.0855052
Irritable bowel syndrome(IBS)	Butyrate-producing bacterium SR1/1	0.0855052
Irritable bowel syndrome(IBS)	Butyrate-producing bacterium SR1/5	0.0855052
Irritable bowel syndrome(IBS)	Butyrate-producing bacterium SS2/1	0.0855052
Irritable bowel syndrome(IBS)	Butyrate-producing bacterium SSC/2	0.0855052
Irritable bowel syndrome(IBS)	Butyrate-producing bacterium T2-132	0.0855052
Irritable bowel syndrome(IBS)	Clostridia bacterium TSW07CA7	0.0855052
Irritable bowel syndrome(IBS)	Clostridiaceae bacterium bSSV31	0.0855052
Irritable bowel syndrome(IBS)	Clostridiaceae bacterium LEMV63	0.0855052
Irritable bowel syndrome(IBS)	Clostridiaceae bacterium SH032	0.0855052
Irritable bowel syndrome(IBS)	Clostridiaceae bacterium SK061	0.0855052
Irritable bowel syndrome(IBS)	Clostridiales bacterium 80/3	0.0855052
Irritable bowel syndrome(IBS)	Clostridiales bacterium A2-162	0.0855052
Irritable bowel syndrome(IBS)	Clostridiales bacterium AHT16	0.0855052
Irritable bowel syndrome(IBS)	Clostridiales bacterium L2-14	0.0855052
Irritable bowel syndrome(IBS)	Clostridium innocuum	0.0855052
Irritable bowel syndrome(IBS)	Clostridium ramosum	0.0855052
Irritable bowel syndrome(IBS)	Clostridium spiroforme	0.0855052
Irritable bowel syndrome(IBS)	Collinsella	0.0855052
Irritable bowel syndrome(IBS)	Coprobacillus	0.0855052
Irritable bowel syndrome(IBS)	Cronobacter	0.0855052
Irritable bowel syndrome(IBS)	Dehalobacterium	0.0855052
Irritable bowel syndrome(IBS)	Desulfotomaculum	0.0855052
Irritable bowel syndrome(IBS)	Dialister	0.0855052
Irritable bowel syndrome(IBS)	Dysgonomonas	0.0855052
Irritable bowel syndrome(IBS)	Edwardsiella	0.0855052
Irritable bowel syndrome(IBS)	Enterobacter	0.0855052
Irritable bowel syndrome(IBS)	Erwinia	0.0855052
Irritable bowel syndrome(IBS)	Erysipelothrix	0.0855052
Irritable bowel syndrome(IBS)	Escherichia	0.0855052
Irritable bowel syndrome(IBS)	Eubacterium tortuosum	0.0855052
Irritable bowel syndrome(IBS)	Firmicutes bacterium EG14	0.0855052
Irritable bowel syndrome(IBS)	Firmicutes str. C29	0.0855052
Irritable bowel syndrome(IBS)	Gram-negative bacterium cL10-2b-4	0.0855052
Irritable bowel syndrome(IBS)	Hafnia	0.0855052
Irritable bowel syndrome(IBS)	Human intestinal firmicute CB47	0.0855052
Irritable bowel syndrome(IBS)	Human intestinal firmicute CO13	0.0855052
Irritable bowel syndrome(IBS)	Human intestinal firmicute CO19	0.0855052
Irritable bowel syndrome(IBS)	Human intestinal firmicute CO2	0.0855052
Irritable bowel syndrome(IBS)	Human intestinal firmicute CO35	0.0855052
Irritable bowel syndrome(IBS)	Human intestinal firmicute CO4	0.0855052
Irritable bowel syndrome(IBS)	Human intestinal firmicute CS26	0.0855052
Irritable bowel syndrome(IBS)	Lachnobacterium	0.0855052
Irritable bowel syndrome(IBS)	Lachnospiraceae bacterium A2	0.0855052
Irritable bowel syndrome(IBS)	Lactococcus	0.0855052
Irritable bowel syndrome(IBS)	Mannheimia	0.0855052
Irritable bowel syndrome(IBS)	Mastodon intestinal bacterium AN-22-6	0.0855052
Irritable bowel syndrome(IBS)	Mogibacterium	0.0855052
Irritable bowel syndrome(IBS)	Oligella	0.0855052
Irritable bowel syndrome(IBS)	Oscillibacter	0.0855052
Irritable bowel syndrome(IBS)	Oscillospira	0.0855052
Irritable bowel syndrome(IBS)	Oscillospiraceae bacterium NML 061048	0.0855052
Irritable bowel syndrome(IBS)	Pantoea	0.0855052
Irritable bowel syndrome(IBS)	Pasteurella	0.0855052
Irritable bowel syndrome(IBS)	Pectobacterium	0.0855052
Irritable bowel syndrome(IBS)	Peptostreptococcus	0.0855052
Irritable bowel syndrome(IBS)	Pusillimonas	0.0855052
Irritable bowel syndrome(IBS)	Rumen bacterium 8/94-32	0.0855052
Irritable bowel syndrome(IBS)	Rumen bacterium R-7	0.0855052
Irritable bowel syndrome(IBS)	Rumen bacterium R-9	0.0855052
Irritable bowel syndrome(IBS)	Salmonella	0.0855052
Irritable bowel syndrome(IBS)	Segmented filamentous bacterium	0.0855052
Irritable bowel syndrome(IBS)	Serratia	0.0855052
Irritable bowel syndrome(IBS)	Shigella	0.0855052
Irritable bowel syndrome(IBS)	Solobacterium	0.0855052
Irritable bowel syndrome(IBS)	Sutterella	0.0855052
Irritable bowel syndrome(IBS)	Swine fecal bacterium FPC67	0.0855052
Irritable bowel syndrome(IBS)	Swine fecal bacterium FPC70	0.0855052
Irritable bowel syndrome(IBS)	Swine fecal bacterium RF3E-Xyl1	0.0855052
Irritable bowel syndrome(IBS)	Swine fecal bacterium SD-Pec1	0.0855052
Irritable bowel syndrome(IBS)	Swine manure pit bacterium PPC108	0.0855052
Irritable bowel syndrome(IBS)	Tenericutes	0.0855052
Irritable bowel syndrome(IBS)	Terrahaemophilus	0.0855052
Irritable bowel syndrome(IBS)	Unidentified bacterium ZF3	0.0855052
Irritable bowel syndrome(IBS)	Verrucomicrobia	0.0855052
Irritable bowel syndrome(IBS)	Verrucomicrobia bacterium MS-F-88	0.0855052
Irritable bowel syndrome(IBS)	Vibrio	0.0855052
Irritable bowel syndrome(IBS)	Yersinia	0.0855052
Colon cancer	Lachnospiraceae	0.0854808
Atopic dermatitis	Clostridia	0.0853524
Crohn's disease(CD)	Oxalobacter formigenes	0.0852466
Crohn's disease(CD)	Prevotella copri	0.0852466
Crohn's disease(CD)	Tropheryma whipplei	0.0852466
Bacterial Vaginosis	Coprococcus	0.0852029
Bacterial Vaginosis	Dorea	0.0852029
Bacterial Vaginosis	Haemophilus parainfluenzae	0.0852029
Bacterial Vaginosis	Pasteurellaceae	0.0852029
Bacterial Vaginosis	Ruminococcus	0.0852029
Bacterial Vaginosis	Streptococcaceae	0.0852029
Cystic fibrosis	Escherichia coli	0.0851194
Irritable bowel syndrome(IBS)	Bacteroides fragilis	0.0849638
Ulcerative colitis	Lactobacillus	0.0849343
Periodontal	Bacteroides	0.0848366
Irritable bowel syndrome(IBS)	Citrobacter	0.0848024
Kidney stones	Lachnospiraceae	0.0843321
New-onset untreated rheumatoid arthrits	Lachnospiraceae	0.0843321
Whipple's disease	Lachnospiraceae	0.0843321
Periodontal	Oxalobacter formigenes	0.0843029
Periodontal	Prevotella copri	0.0843029
Periodontal	Tropheryma whipplei	0.0843029
Clostridium difficile infection(CDI)	Staphylococcus	0.0839794
Irritable bowel syndrome(IBS)	Bacteroides ovatus	0.0838468
Rheumatoid arthrits	Haemophilus	0.0838451
Obesity	Burkholderia	0.0837546
Cystic fibrosis	Clostridia	0.0837035
Atopy	Lachnospiraceae	0.0835508
Periodontal	Fusobacterium nucleatum	0.0835011
Clostridium difficile infection(CDI)	Lactobacillus	0.0834113
Crohn's disease(CD)	Desulfovibrio	0.0832523
Guttate psoriasis	Lachnospiraceae	0.0829155
Colorectal carcinoma	Lachnospiraceae	0.0829037
Periodontal	Burkholderia	0.082859
Skin and mucosal infections	Lachnospiraceae	0.082839
Obesity	Oxalobacter formigenes	0.0825385
Obesity	Prevotella copri	0.0825385
Obesity	Tropheryma whipplei	0.0825385
Atopic dermatitis	Escherichia coli	0.0824837
Type 2 diabetes	Lachnospiraceae	0.0824716
Diarrhea Irritable bowel syndrome(IBS)	Lachnospiraceae	0.0824702
Atopy	Bacteroides	0.0824157
Rheumatoid arthrits	Lactobacillus	0.0822343
Atopy	Lactobacillus	0.0822118
Obesity	Escherichia coli	0.0820903
Crohn's disease(CD)	Acinetobacter	0.0819127
Crohn's disease(CD)	Corynebacterium	0.0819127
Skin and mucosal infections	Staphylococcus	0.0817764
Periodontal	Desulfovibrio	0.0817287
Psoriasis	Haemophilus	0.0817077
Allergic asthma	Lachnospiraceae	0.081694
Allergy	Lachnospiraceae	0.081694
Gastric and duodenal ulcer	Lachnospiraceae	0.081694
Gastro-oesophageal reflux	Lachnospiraceae	0.081694
Constipation Irritable bowel syndrome(IBS)	Enterobacteriaceae	0.0816902
Allergic sensitization	Lachnospiraceae	0.0816476
Atopic sensitisation	Lachnospiraceae	0.0816476
Recurrent wheeze	Lachnospiraceae	0.0816476
Asthma	Burkholderia	0.0815151
Colorectal carcinoma	Staphylococcus	0.0814096
Inflammatory bowel disease(IBD)	Lactobacillus	0.0811932
Type 2 diabetes	Staphylococcus	0.0810774
Constipation Irritable bowel syndrome(IBS)	Bacteroides	0.0809452
Guttate psoriasis	Lactobacillus	0.080926
Systemic inflammatory response syndrome	Lachnospiraceae	0.0808904
Irritable bowel syndrome(IBS)	Fusobacterium	0.0808645
Asthma	Lachnospiraceae	0.0805691
Necrotizing Enterocolitis	Comamonadaceae	0.0805322
Necrotizing Enterocolitis	Oxalobacteraceae	0.0805322
Necrotizing Enterocolitis	Sphingomonadaceae	0.0805322
Periodontal	Acinetobacter	0.0805061
Periodontal	Corynebacterium	0.0805061
Periodontal	Pseudomonas	0.0803967
Cystic fibrosis	Enterococcus	0.0803443
Clostridium difficile infection(CDI)	Veillonella	0.0800044
Ileal Crohn's disease(CD)	Enterobacteriaceae	0.0799148
Necrotizing Enterocolitis	Oxalobacter formigenes	0.0798808
Necrotizing Enterocolitis	Prevotella copri	0.0798808
Necrotizing Enterocolitis	Tropheryma whipplei	0.0798808
Bacterial Vaginosis	Clostridium coccoides	0.0798569
Eczema	Lachnospiraceae	0.0798203
Skin and mucosal infections	Escherichia coli	0.0798092
Periodontal	Escherichia coli	0.0797607
Irritable bowel syndrome(IBS)	Porphyromonas	0.0796716
Cystic fibrosis	Alcaligenaceae	0.0796549
Cystic fibrosis	Coriobacteriaceae	0.0796549
Cystic fibrosis	Erysipelotrichaceae	0.0796549
Cystic fibrosis	Methanobrevibacter smithii	0.0796549
Obesity	Desulfovibrio	0.0796534
Obesity	Dietzia maris	0.0795559
Obesity	Staphylococcus epidermidis	0.0795559
Obesity	Enterococcus	0.079528
Obesity	Lactobacillus	0.0794529
Kidney stones	Staphylococcus	0.0793366
New-onset untreated rheumatoid arthrits	Staphylococcus	0.0793366
Whipple's disease	Staphylococcus	0.0793366
Cystic fibrosis	Staphylococcus	0.0791607
Necrotizing Enterocolitis	Clostridia	0.0790971
Type 2 diabetes	Haemophilus	0.0790082
Systemic inflammatory response syndrome	Veillonella	0.0788995
Crohn's disease(CD)	Fusobacterium nucleatum	0.0786783
Inflammatory bowel disease(IBD)	Haemophilus	0.0786733
Obesity	Acinetobacter	0.0785215
Obesity	Corynebacterium	0.0785215
Psoriasis	Lactobacillus	0.0784606
Psoriasis	Enterococcus	0.0784085
Crohn's disease(CD)	Staphylococcus	0.0781836
Allergic asthma	Staphylococcus	0.0781671
Allergy	Staphylococcus	0.0781671
Gastric and duodenal ulcer	Staphylococcus	0.0781671
Gastro-oesophageal reflux	Staphylococcus	0.0781671
Cystic fibrosis	Fusobacterium nucleatum	0.0780761
Necrotizing Enterocolitis	Desulfovibrio	0.0780455
Crohn's disease(CD)	Clostridia	0.0780276
Periodontal	Propionibacterium	0.078024
Periodontal	Propionibacterium acnes	0.078024
Bacterial Vaginosis	Clostridia	0.0778855
Colon cancer	Bacteroides	0.0778246
Atopic dermatitis	Lactobacillus	0.0777661
Ileal Crohn's disease(CD)	Haemophilus	0.0776537
Kidney stones	Lactobacillus	0.07763
New-onset untreated rheumatoid arthrits	Lactobacillus	0.07763
Whipple's disease	Lactobacillus	0.07763
Constipation Irritable bowel syndrome(IBS)	Lactobacillus	0.0776278
Constipation Irritable bowel syndrome(IBS)	Staphylococcus	0.0776248
Infectious colitis	Lactobacillus	0.0774915
Diarrhea Irritable bowel syndrome(IBS)	Staphylococcus	0.0774196
Obesity	Fusobacterium nucleatum	0.077367
Crohn's disease(CD)	Propionibacterium	0.0772451
Crohn's disease(CD)	Propionibacterium acnes	0.0772451
Necrotizing Enterocolitis	Escherichia coli	0.0772274
Colon cancer	Lactobacillus	0.0771517
Skin and mucosal infections	Bifidobacterium	0.077135
Ulcerative colitis	Haemophilus	0.0769734
Crohn's disease(CD)	Dietzia maris	0.0768399
Crohn's disease(CD)	Staphylococcus epidermidis	0.0768399
Necrotizing Enterocolitis	Acinetobacter	0.0767867
Necrotizing Enterocolitis	Corynebacterium	0.0767867
Cystic fibrosis	Propionibacterium	0.0767839
Cystic fibrosis	Propionibacterium acnes	0.0767839
Psoriasis	Enterobacteriaceae	0.0767525
Necrotizing Enterocolitis	Fusobacterium nucleatum	0.07671
Periodontal	Stenotrophomonas maltophilia	0.0766984
Skin and mucosal infections	Stenotrophomonas maltophilia	0.0766863
Kidney stones	Bifidobacterium	0.0766682
New-onset untreated rheumatoid arthrits	Bifidobacterium	0.0766682
Whipple's disease	Bifidobacterium	0.0766682
Irritable bowel syndrome(IBS)	Klebsiella	0.0766526
Obesity	Lachnospiraceae	0.0764539
Constipation Irritable bowel syndrome(IBS)	Haemophilus	0.0764249
Skin and mucosal infections	Lactobacillus	0.0763805
Cystic fibrosis	Collinsella aerofaciens	0.0763625
Irritable bowel syndrome(IBS)	Streptococcus	0.0763023
Colon cancer	Staphylococcus	0.076302
Necrotizing Enterocolitis	Pseudomonas	0.0762957
Infectious colitis	Haemophilus	0.0762909
Irritable bowel syndrome(IBS)	Staphylococcus aureus	0.0762753
Diarrhea Irritable bowel syndrome(IBS)	Lactobacillus	0.0760362
Kidney stones	Bacteroides	0.0759468
New-onset untreated rheumatoid arthrits	Bacteroides	0.0759468
Whipple's disease	Bacteroides	0.0759468
Periodontal	Lactobacillus	0.0759212
Ileal Crohn's disease(CD)	Bifidobacterium	0.0758373
Colon cancer	Enterobacteriaceae	0.075699
Crohn's disease(CD)	Pseudomonas	0.075676
Allergic asthma	Haemophilus	0.0755136
Allergy	Haemophilus	0.0755136
Gastric and duodenal ulcer	Haemophilus	0.0755136
Gastro-oesophageal reflux	Haemophilus	0.0755136
Irritable bowel syndrome(IBS)	Shuttleworthia	0.0755095
Rheumatoid arthrits	Bacteroides	0.0754214
Skin and mucosal infections	Oxalobacter formigenes	0.0753169
Skin and mucosal infections	Prevotella copri	0.0753169
Skin and mucosal infections	Tropheryma whipplei	0.0753169
Periodontal	Enterococcus	0.0752189
Atopic dermatitis	Lysobacter	0.0751269
Atopic dermatitis	Rickettsiales	0.0751269
Atopic dermatitis	Streptococcus mitis	0.0751269
Atopic dermatitis	Xanthomonas	0.0751269
Allergic asthma	Lactobacillus	0.0751019
Allergy	Lactobacillus	0.0751019
Gastric and duodenal ulcer	Lactobacillus	0.0751019
Gastro-oesophageal reflux	Lactobacillus	0.0751019
Allergic sensitization	Lactobacillus	0.0750587
Atopic sensitisation	Lactobacillus	0.0750587
Recurrent wheeze	Lactobacillus	0.0750587
Skin and mucosal infections	Bacteroides	0.075045
COPD	Stenotrophomonas maltophilia	0.0750447
Diarrhea Irritable bowel syndrome(IBS)	Bacteroides	0.0747308
Crohn's disease(CD)	Stenotrophomonas maltophilia	0.0747038
Colon cancer	Haemophilus	0.0746807
Atopic dermatitis	Staphylococcus	0.0746152
Kidney stones	Escherichia coli	0.0745182
New-onset untreated rheumatoid arthrits	Escherichia coli	0.0745182
Whipple's disease	Escherichia coli	0.0745182
Allergic sensitization	Escherichia coli	0.0745005
Atopic sensitisation	Escherichia coli	0.0745005
Recurrent wheeze	Escherichia coli	0.0745005
Eczema	Enterobacteriaceae	0.0743691
Colon cancer	Bifidobacterium	0.0743072
Periodontal	Lachnospiraceae	0.0742756
Periodontal	Comamonadaceae	0.0742689
Periodontal	Oxalobacteraceae	0.0742689
Periodontal	Sphingomonadaceae	0.0742689
Necrotizing Enterocolitis	Lachnospiraceae	0.0742306
Atopy	Bifidobacterium	0.074112
Obesity	Bacteroides	0.0740555
Periodontal	Dietzia maris	0.0740013
Periodontal	Staphylococcus epidermidis	0.0740013
Necrotizing Enterocolitis	Burkholderia	0.0739718
Guttate psoriasis	Bacteroides	0.0739376
Skin and mucosal infections	Enterococcus	0.0738941
Systemic inflammatory response syndrome	Lactobacillus	0.0738608
Infectious colitis	Enterobacteriaceae	0.0738545
Asthma	Enterococcus	0.0738245
Atopic dermatitis	Lachnospiraceae	0.07382
Type 2 diabetes	Bacteroides	0.0737575
COPD	Bacteroides	0.0737544
Kidney stones	Enterobacteriaceae	0.0737192
New-onset untreated rheumatoid arthrits	Enterobacteriaceae	0.0737192
Whipple's disease	Enterobacteriaceae	0.0737192
Crohn's disease(CD)	Clostridium	0.0736822
Atopy	Staphylococcus	0.0736382
Ileal Crohn's disease(CD)	Lactobacillus	0.0736036
Ileal Crohn's disease(CD)	Bacteroides	0.0735728
Kidney stones	Haemophilus	0.0735213
New-onset untreated rheumatoid arthrits	Haemophilus	0.0735213
Whipple's disease	Haemophilus	0.0735213
Eczema	Lactobacillus	0.0734694
Guttate psoriasis	Staphylococcus	0.0734263
Rheumatoid arthrits	Staphylococcus	0.0733873
Systemic inflammatory response syndrome	Bacteroides	0.0733819
Inflammatory bowel disease(IBD)	Enterobacteriaceae	0.0733561
Liver cirrhosis	Staphylococcus aureus	0.073318
Type 2 diabetes	Enterobacteriaceae	0.0733105
Infectious colitis	Staphylococcus	0.0732984
Crohn's disease(CD)	Alcaligenaceae	0.0732513
Crohn's disease(CD)	Coriobacteriaceae	0.0732513
Crohn's disease(CD)	Erysipelotrichaceae	0.0732513
Crohn's disease(CD)	Methanobrevibacter smithii	0.0732513
Periodontal	Bifidobacterium	0.0731962
Skin and mucosal infections	Enterobacteriaceae	0.0731896
Constipation Irritable bowel syndrome(IBS)	Bifidobacterium	0.0730432
Bacterial Vaginosis	Eubacterium eligens	0.0730418
Bacterial Vaginosis	Eubacterium rectale	0.0730418
Bacterial Vaginosis	Faecalibacterium	0.0730418
Bacterial Vaginosis	Odoribacter	0.0730418
Bacterial Vaginosis	Phascolarctobacterium	0.0730418
Bacterial Vaginosis	Roseburia	0.0730418
Bacterial Vaginosis	Subdoligranulum	0.0730418
Crohn's disease(CD)	Verrucomicrobiaceae	0.0730186
Necrotizing Enterocolitis	Verrucomicrobiaceae	0.0729929
Infectious colitis	Bifidobacterium	0.0729526
Diarrhea Irritable bowel syndrome(IBS)	Escherichia coli	0.0728879
Allergic asthma	Bacteroides	0.0728452
Allergy	Bacteroides	0.0728452
Gastric and duodenal ulcer	Bacteroides	0.0728452
Gastro-oesophageal reflux	Bacteroides	0.0728452
Crohn's disease(CD)	Burkholderia	0.0728094
Allergic sensitization	Bacteroides	0.072806
Atopic sensitisation	Bacteroides	0.072806
Recurrent wheeze	Bacteroides	0.072806
Atopy	Haemophilus	0.0727731
Cystic fibrosis	Comamonadaceae	0.0727315
Cystic fibrosis	Oxalobacteraceae	0.0727315
Cystic fibrosis	Sphingomonadaceae	0.0727315
Bacterial Vaginosis	Acetonema	0.0726312
Bacterial Vaginosis	Actinobacillus	0.0726312
Bacterial Vaginosis	Aggregatibacter	0.0726312
Bacterial Vaginosis	Akkermansia	0.0726312
Bacterial Vaginosis	Anaerofilum	0.0726312
Bacterial Vaginosis	Anaerostipes	0.0726312
Bacterial Vaginosis	Anaerotruncus	0.0726312
Bacterial Vaginosis	Bacillus	0.0726312
Bacterial Vaginosis	Bacterium 08.96.4	0.0726312
Bacterial Vaginosis	Bacterium ASF500	0.0726312
Bacterial Vaginosis	Bacterium B4C2-5	0.0726312
Bacterial Vaginosis	Bacterium Ba2	0.0726312
Bacterial Vaginosis	Bacterium C15	0.0726312
Bacterial Vaginosis	Bacterium G100VIII	0.0726312
Bacterial Vaginosis	Bacterium ic1214	0.0726312
Bacterial Vaginosis	Bacterium ic1258	0.0726312
Bacterial Vaginosis	Bacterium ic1292	0.0726312
Bacterial Vaginosis	Bacterium ic1296	0.0726312
Bacterial Vaginosis	Bacterium ic1311	0.0726312
Bacterial Vaginosis	Bacterium ic1379	0.0726312
Bacterial Vaginosis	Bacterium ic1391	0.0726312
Bacterial Vaginosis	Bacterium MB7-1	0.0726312
Bacterial Vaginosis	Bacterium mpn-isolate group 19	0.0726312
Bacterial Vaginosis	Bacterium mpn-isolate group 22	0.0726312
Bacterial Vaginosis	Bacterium mpn-isolate group 24	0.0726312
Bacterial Vaginosis	Bacterium mpn-isolate group 27	0.0726312
Bacterial Vaginosis	Bacterium mpn-isolate group 5	0.0726312
Bacterial Vaginosis	Bacterium 'New Zealand B'	0.0726312
Bacterial Vaginosis	Bacterium str. 31285	0.0726312
Bacterial Vaginosis	Bacterium YE62	0.0726312
Bacterial Vaginosis	Bacterium YE64	0.0726312
Bacterial Vaginosis	Bacteroidaceae bacterium Smarlab 3301643	0.0726312
Bacterial Vaginosis	Bacteroides sp. CJ78	0.0726312
Bacterial Vaginosis	Bacteroides thetaiotaomicron	0.0726312
Bacterial Vaginosis	Bovine rumen bacterium JPR13	0.0726312
Bacterial Vaginosis	Brenneria	0.0726312
Bacterial Vaginosis	Burkholderiales bacterium Smarlab 3302047	0.0726312
Bacterial Vaginosis	Butyrate-producing bacterium ART55/1	0.0726312
Bacterial Vaginosis	Butyrate-producing bacterium L1-810	0.0726312
Bacterial Vaginosis	Butyrate-producing bacterium L1-952	0.0726312
Bacterial Vaginosis	Butyrate-producing bacterium L2-50	0.0726312
Bacterial Vaginosis	Butyrate-producing bacterium M104/1	0.0726312
Bacterial Vaginosis	Butyrate-producing bacterium M21/2	0.0726312
Bacterial Vaginosis	Butyrate-producing bacterium M50/1	0.0726312
Bacterial Vaginosis	Butyrate-producing bacterium P607	0.0726312
Bacterial Vaginosis	Butyrate-producing bacterium PH05YB02	0.0726312
Bacterial Vaginosis	Butyrate-producing bacterium Ph07AY02	0.0726312
Bacterial Vaginosis	Butyrate-producing bacterium PH07AY3	0.0726312
Bacterial Vaginosis	Butyrate-producing bacterium PH07AY5	0.0726312
Bacterial Vaginosis	Butyrate-producing bacterium PH07BY04	0.0726312
Bacterial Vaginosis	Butyrate-producing bacterium SL6/1/1	0.0726312
Bacterial Vaginosis	Butyrate-producing bacterium SM4/1	0.0726312
Bacterial Vaginosis	Butyrate-producing bacterium SR1/1	0.0726312
Bacterial Vaginosis	Butyrate-producing bacterium SR1/5	0.0726312
Bacterial Vaginosis	Butyrate-producing bacterium SS2/1	0.0726312
Bacterial Vaginosis	Butyrate-producing bacterium SSC/2	0.0726312
Bacterial Vaginosis	Butyrate-producing bacterium T2-132	0.0726312
Bacterial Vaginosis	Clostridia bacterium TSW07CA7	0.0726312
Bacterial Vaginosis	Clostridiaceae bacterium bSSV31	0.0726312
Bacterial Vaginosis	Clostridiaceae bacterium LEMV63	0.0726312
Bacterial Vaginosis	Clostridiaceae bacterium SH032	0.0726312
Bacterial Vaginosis	Clostridiaceae bacterium SK061	0.0726312
Bacterial Vaginosis	Clostridiales bacterium 80/3	0.0726312
Bacterial Vaginosis	Clostridiales bacterium A2-162	0.0726312
Bacterial Vaginosis	Clostridiales bacterium AHT16	0.0726312
Bacterial Vaginosis	Clostridiales bacterium L2-14	0.0726312
Bacterial Vaginosis	Clostridium innocuum	0.0726312
Bacterial Vaginosis	Clostridium ramosum	0.0726312
Bacterial Vaginosis	Clostridium spiroforme	0.0726312
Bacterial Vaginosis	Collinsella	0.0726312
Bacterial Vaginosis	Coprobacillus	0.0726312
Bacterial Vaginosis	Cronobacter	0.0726312
Bacterial Vaginosis	Dehalobacterium	0.0726312
Bacterial Vaginosis	Desulfotomaculum	0.0726312
Bacterial Vaginosis	Dialister	0.0726312
Bacterial Vaginosis	Dysgonomonas	0.0726312
Bacterial Vaginosis	Edwardsiella	0.0726312
Bacterial Vaginosis	Enterobacter	0.0726312
Bacterial Vaginosis	Erwinia	0.0726312
Bacterial Vaginosis	Erysipelothrix	0.0726312
Bacterial Vaginosis	Escherichia	0.0726312
Bacterial Vaginosis	Eubacterium tortuosum	0.0726312
Bacterial Vaginosis	Firmicutes bacterium EG14	0.0726312
Bacterial Vaginosis	Firmicutes str. C29	0.0726312
Bacterial Vaginosis	Gram-negative bacterium cL10-2b-4	0.0726312
Bacterial Vaginosis	Hafnia	0.0726312
Bacterial Vaginosis	Human intestinal firmicute CB47	0.0726312
Bacterial Vaginosis	Human intestinal firmicute CO13	0.0726312
Bacterial Vaginosis	Human intestinal firmicute CO19	0.0726312
Bacterial Vaginosis	Human intestinal firmicute CO2	0.0726312
Bacterial Vaginosis	Human intestinal firmicute CO35	0.0726312
Bacterial Vaginosis	Human intestinal firmicute CO4	0.0726312
Bacterial Vaginosis	Human intestinal firmicute CS26	0.0726312
Bacterial Vaginosis	Lachnobacterium	0.0726312
Bacterial Vaginosis	Lachnospiraceae bacterium A2	0.0726312
Bacterial Vaginosis	Lactococcus	0.0726312
Bacterial Vaginosis	Mannheimia	0.0726312
Bacterial Vaginosis	Mastodon intestinal bacterium AN-22-6	0.0726312
Bacterial Vaginosis	Mogibacterium	0.0726312
Bacterial Vaginosis	Oligella	0.0726312
Bacterial Vaginosis	Oscillibacter	0.0726312
Bacterial Vaginosis	Oscillospira	0.0726312
Bacterial Vaginosis	Oscillospiraceae bacterium NML 061048	0.0726312
Bacterial Vaginosis	Pantoea	0.0726312
Bacterial Vaginosis	Pasteurella	0.0726312
Bacterial Vaginosis	Pectobacterium	0.0726312
Bacterial Vaginosis	Peptostreptococcus	0.0726312
Bacterial Vaginosis	Pusillimonas	0.0726312
Bacterial Vaginosis	Rumen bacterium 8/94-32	0.0726312
Bacterial Vaginosis	Rumen bacterium R-7	0.0726312
Bacterial Vaginosis	Rumen bacterium R-9	0.0726312
Bacterial Vaginosis	Salmonella	0.0726312
Bacterial Vaginosis	Segmented filamentous bacterium	0.0726312
Bacterial Vaginosis	Serratia	0.0726312
Bacterial Vaginosis	Shigella	0.0726312
Bacterial Vaginosis	Solobacterium	0.0726312
Bacterial Vaginosis	Sutterella	0.0726312
Bacterial Vaginosis	Swine fecal bacterium FPC67	0.0726312
Bacterial Vaginosis	Swine fecal bacterium FPC70	0.0726312
Bacterial Vaginosis	Swine fecal bacterium RF3E-Xyl1	0.0726312
Bacterial Vaginosis	Swine fecal bacterium SD-Pec1	0.0726312
Bacterial Vaginosis	Swine manure pit bacterium PPC108	0.0726312
Bacterial Vaginosis	Tenericutes	0.0726312
Bacterial Vaginosis	Terrahaemophilus	0.0726312
Bacterial Vaginosis	Unidentified bacterium ZF3	0.0726312
Bacterial Vaginosis	Verrucomicrobia	0.0726312
Bacterial Vaginosis	Verrucomicrobia bacterium MS-F-88	0.0726312
Bacterial Vaginosis	Vibrio	0.0726312
Bacterial Vaginosis	Yersinia	0.0726312
Ulcerative colitis	Enterobacteriaceae	0.0726166
Eczema	Staphylococcus	0.0724875
Irritable bowel syndrome(IBS)	Bifidobacterium	0.0724724
Obesity	Pseudomonas	0.0724543
Skin and mucosal infections	Haemophilus	0.0723673
Crohn's disease(CD)	Alistipes finegoldii	0.0723295
Crohn's disease(CD)	Alistipes putredinis	0.0723295
Crohn's disease(CD)	Bacteroides eggerthii	0.0723295
Crohn's disease(CD)	Bacteroides finegoldii	0.0723295
Crohn's disease(CD)	Bacteroides sp. D20	0.0723295
Crohn's disease(CD)	Bilophila	0.0723295
Crohn's disease(CD)	Bilophila wadsworthia	0.0723295
Crohn's disease(CD)	Enterococcus faecalis	0.0723295
Crohn's disease(CD)	Eubacterium hallii	0.0723295
Crohn's disease(CD)	Holdemania	0.0723295
Crohn's disease(CD)	Lachnospira	0.0723295
Crohn's disease(CD)	Lactobacillus salivarius	0.0723295
Crohn's disease(CD)	Odoribacter splanchnicus	0.0723295
Crohn's disease(CD)	Parabacteroides distasonis	0.0723295
Crohn's disease(CD)	Parabacteroides merdae	0.0723295
Crohn's disease(CD)	Roseburia hominis	0.0723295
Crohn's disease(CD)	Roseburia intestinalis	0.0723295
Crohn's disease(CD)	Ruminococcus gnavus	0.0723295
Crohn's disease(CD)	Streptococcus anginosus	0.0723295
Crohn's disease(CD)	Streptococcus parasanguinis	0.0723295
Crohn's disease(CD)	Streptococcus salivarius	0.0723295
Crohn's disease(CD)	Streptococcus vestibularis	0.0723295
Crohn's disease(CD)	Veillonella atypica	0.0723295
Crohn's disease(CD)	Veillonella dispar	0.0723295
Crohn's disease(CD)	Veillonella parvula	0.0723295
Asthma	Pseudomonas	0.0722325
Guttate psoriasis	Haemophilus	0.072166
Necrotizing Enterocolitis	Dietzia maris	0.0721158
Necrotizing Enterocolitis	Staphylococcus epidermidis	0.0721158
Bacterial Vaginosis	Bifidobacterium	0.0720912
Guttate psoriasis	Bifidobacterium	0.0720764
Diarrhea Irritable bowel syndrome(IBS)	Haemophilus	0.072042
Allergic sensitization	Staphylococcus	0.0720238
Atopic sensitisation	Staphylococcus	0.0720238
Recurrent wheeze	Staphylococcus	0.0720238
Obesity	Enterobacteriaceae	0.0720126
Obesity	Collinsella aerofaciens	0.0720121
Skin and mucosal infections	Burkholderia	0.0718563
Atopy	Enterobacteriaceae	0.0718407
Cystic fibrosis	Verrucomicrobiaceae	0.0716941
Diarrhea Irritable bowel syndrome(IBS)	Enterobacteriaceae	0.071668
Obesity	Propionibacterium	0.0716189
Obesity	Propionibacterium acnes	0.0716189
Guttate psoriasis	Enterobacteriaceae	0.0716166
Systemic inflammatory response syndrome	Bifidobacterium	0.0716122
Inflammatory bowel disease(IBD)	Bacteroides	0.0715999
Crohn's disease(CD)	Betaproteobacteria	0.0715916
Ulcerative colitis	Bifidobacterium	0.0715688
Kidney stones	Stenotrophomonas maltophilia	0.0714852
New-onset untreated rheumatoid arthrits	Stenotrophomonas maltophilia	0.0714852
Whipple's disease	Stenotrophomonas maltophilia	0.0714852
Cystic fibrosis	Haemophilus	0.0714765
Eczema	Bacteroides	0.0713389
Crohn's disease(CD)	Comamonadaceae	0.0713076
Crohn's disease(CD)	Oxalobacteraceae	0.0713076
Crohn's disease(CD)	Sphingomonadaceae	0.0713076
Skin and mucosal infections	Desulfovibrio	0.0713064
Necrotizing Enterocolitis	Alcaligenaceae	0.071261
Necrotizing Enterocolitis	Coriobacteriaceae	0.071261
Necrotizing Enterocolitis	Erysipelotrichaceae	0.071261
Necrotizing Enterocolitis	Methanobrevibacter smithii	0.071261
Eczema	Stenotrophomonas maltophilia	0.0711154
Allergic sensitization	Haemophilus	0.0710439
Atopic sensitisation	Haemophilus	0.0710439
Recurrent wheeze	Haemophilus	0.0710439
Allergic asthma	Bifidobacterium	0.0710235
Allergy	Bifidobacterium	0.0710235
Gastric and duodenal ulcer	Bifidobacterium	0.0710235
Gastro-oesophageal reflux	Bifidobacterium	0.0710235
Crohn's disease(CD)	Bacteroides fragilis	0.0710213
Allergic sensitization	Bifidobacterium	0.0709945
Atopic sensitisation	Bifidobacterium	0.0709945
Recurrent wheeze	Bifidobacterium	0.0709945
Cystic fibrosis	Clostridium leptum	0.0708028
Systemic inflammatory response syndrome	Escherichia coli	0.0707925
Systemic inflammatory response syndrome	Haemophilus	0.0707908
Atopic dermatitis	Oxalobacter formigenes	0.0707565
Atopic dermatitis	Prevotella copri	0.0707565
Atopic dermatitis	Tropheryma whipplei	0.0707565
Obesity	Haemophilus	0.07058
Allergic asthma	Enterobacteriaceae	0.0704982
Allergy	Enterobacteriaceae	0.0704982
Gastric and duodenal ulcer	Enterobacteriaceae	0.0704982
Gastro-oesophageal reflux	Enterobacteriaceae	0.0704982
Allergic sensitization	Enterobacteriaceae	0.0704582
Atopic sensitisation	Enterobacteriaceae	0.0704582
Recurrent wheeze	Enterobacteriaceae	0.0704582
Eczema	Bifidobacterium	0.0700352
Bacterial Vaginosis	Bacteroides fragilis	0.0699788
Cystic fibrosis	Actinomyces	0.0699048
Cystic fibrosis	Porphyromonas gingivalis	0.0699048
Cystic fibrosis	Selenomonas	0.0699048
Cystic fibrosis	Treponema	0.0699048
Diarrhea Irritable bowel syndrome(IBS)	Stenotrophomonas maltophilia	0.0699021
Necrotizing Enterocolitis	Stenotrophomonas maltophilia	0.0697976
Periodontal	Clostridium leptum	0.0696676
Clostridium difficile infection(CDI)	Enterobacteriaceae	0.0696671
Eczema	Haemophilus	0.0695526
Allergic sensitization	Stenotrophomonas maltophilia	0.0695401
Atopic sensitisation	Stenotrophomonas maltophilia	0.0695401
Recurrent wheeze	Stenotrophomonas maltophilia	0.0695401
Colon cancer	Escherichia coli	0.0694766
Crohn's disease(CD)	Enterobacter aerogenes	0.0694142
Crohn's disease(CD)	Enterobacter hormaechei	0.0694142
Crohn's disease(CD)	Klebsiella pneumoniae	0.0694142
Crohn's disease(CD)	Shigella dysenteriae	0.0694142
Crohn's disease(CD)	Lysobacter	0.0693375
Crohn's disease(CD)	Rickettsiales	0.0693375
Crohn's disease(CD)	Streptococcus mitis	0.0693375
Crohn's disease(CD)	Xanthomonas	0.0693375
Bacterial Vaginosis	Citrobacter	0.069234
Necrotizing Enterocolitis	Haemophilus	0.0692196
Ulcerative colitis	Bacteroides	0.0689346
Colorectal carcinoma	Enterobacteriaceae	0.0689065
Obesity	Lysobacter	0.0688833
Obesity	Rickettsiales	0.0688833
Obesity	Streptococcus mitis	0.0688833
Obesity	Xanthomonas	0.0688833
Bacterial Vaginosis	Porphyromonas	0.0688735
Asthma	Bacteroides	0.068852
Necrotizing Enterocolitis	Collinsella aerofaciens	0.0687548
Crohn's disease(CD)	Actinomyces	0.0687226
Crohn's disease(CD)	Porphyromonas gingivalis	0.0687226
Crohn's disease(CD)	Selenomonas	0.0687226
Crohn's disease(CD)	Treponema	0.0687226
Cystic fibrosis	Lachnospiraceae	0.0686637
Kidney stones	Enterococcus	0.0684904
New-onset untreated rheumatoid arthrits	Enterococcus	0.0684904
Whipple's disease	Enterococcus	0.0684904
Atopic dermatitis	Enterococcus	0.0683828
Psoriasis	Bacteroides	0.0683165
Clostridium difficile infection(CDI)	Eubacterium	0.0683071
Obesity	Verrucomicrobiaceae	0.0682947
Psoriasis	Escherichia coli	0.0682377
Clostridium difficile infection(CDI)	Bifidobacterium	0.0682143
Bacterial Vaginosis	Rikenellaceae	0.0680751
Bacterial Vaginosis	Ruminococcaceae	0.0680751
Atopic dermatitis	Bifidobacterium	0.067739
Clostridium difficile infection(CDI)	Fusobacterium	0.0677198
Clostridium difficile infection(CDI)	Streptococcus	0.067634
Rheumatoid arthrits	Enterobacteriaceae	0.0675706
Type 2 diabetes	Burkholderia	0.0675279
Atopic dermatitis	Desulfovibrio	0.0673804
Crohn's disease(CD)	Tannerella	0.0672714
Obesity	Clostridium leptum	0.0672312
Periodontal	Alcaligenaceae	0.0672101
Periodontal	Coriobacteriaceae	0.0672101
Periodontal	Erysipelotrichaceae	0.0672101
Periodontal	Methanobrevibacter smithii	0.0672101
Infectious colitis	Veillonella	0.067132
Diarrhea Irritable bowel syndrome(IBS)	Enterococcus	0.0670682
Necrotizing Enterocolitis	Clostridium leptum	0.0669757
Bacterial Vaginosis	Bacteroides ovatus	0.0669573
Bacterial Vaginosis	Proteobacteria	0.0669156
Obesity	Comamonadaceae	0.0668417
Obesity	Oxalobacteraceae	0.0668417
Obesity	Sphingomonadaceae	0.0668417
Atopic dermatitis	Bacteroides	0.0667314
Asthma	Propionibacterium	0.0666386
Asthma	Propionibacterium acnes	0.0666386
Colon cancer	Stenotrophomonas maltophilia	0.0665318
Atopic dermatitis	Acinetobacter	0.0665053
Atopic dermatitis	Corynebacterium	0.0665053
Necrotizing Enterocolitis	Bacteroidales	0.0665026
Necrotizing Enterocolitis	Enterococcus faecium	0.0665026
Necrotizing Enterocolitis	Erysipelotrichales	0.0665026
Ileal Crohn's disease(CD)	Staphylococcus	0.0664384
Ileal Crohn's disease(CD)	Faecalibacterium prausnitzii	0.0664047
Asthma	Enterobacteriaceae	0.0663896
Bacterial Vaginosis	Klebsiella	0.0663803
Kidney stones	Burkholderia	0.0663532
New-onset untreated rheumatoid arthrits	Burkholderia	0.0663532
Whipple's disease	Burkholderia	0.0663532
Cystic fibrosis	Prevotellaceae	0.0662721
Ileal Crohn's disease(CD)	Bacteroidales	0.0662656
Ileal Crohn's disease(CD)	Enterococcus faecium	0.0662656
Ileal Crohn's disease(CD)	Erysipelotrichales	0.0662656
Asthma	Escherichia coli	0.0662647
Cystic fibrosis	Bifidobacterium	0.0662089
Periodontal	Verrucomicrobiaceae	0.0661731
COPD	Enterobacteriaceae	0.0660533
New-onset untreated rheumatoid arthrits	Oxalobacter formigenes	0.0660474
Whipple's disease	Oxalobacter formigenes	0.0660474
Kidney stones	Prevotella copri	0.0660474
Whipple's disease	Prevotella copri	0.0660474
Kidney stones	Tropheryma whipplei	0.0660474
New-onset untreated rheumatoid arthrits	Tropheryma whipplei	0.0660474
Cystic fibrosis	Bacteroidales	0.0658951
Cystic fibrosis	Enterococcus faecium	0.0658951
Cystic fibrosis	Erysipelotrichales	0.0658951
Necrotizing Enterocolitis	Lactobacillus	0.0658641
Crohn's disease(CD)	Lactobacillus	0.0658425
Guttate psoriasis	Burkholderia	0.065833
Psoriasis	Veillonella	0.0657632
Colorectal carcinoma	Streptococcus	0.0657544
Atopic dermatitis	Enterobacteriaceae	0.065677
Inflammatory bowel disease(IBD)	Bifidobacterium	0.0654561
Periodontal	Lysobacter	0.0654077
Periodontal	Rickettsiales	0.0654077
Periodontal	Streptococcus mitis	0.0654077
Periodontal	Xanthomonas	0.0654077
Asthma	Oxalobacter formigenes	0.0653534
Asthma	Prevotella copri	0.0653534
Asthma	Tropheryma whipplei	0.0653534
Atopy	Escherichia coli	0.065273
Crohn's disease(CD)	Collinsella aerofaciens	0.0652381
Crohn's disease(CD)	Bacteroides	0.0652357
Obesity	Bifidobacterium	0.0652062
Necrotizing Enterocolitis	Lysobacter	0.0651542
Necrotizing Enterocolitis	Rickettsiales	0.0651542
Necrotizing Enterocolitis	Streptococcus mitis	0.0651542
Necrotizing Enterocolitis	Xanthomonas	0.0651542
Guttate psoriasis	Escherichia coli	0.0651098
Diarrhea Irritable bowel syndrome(IBS)	Burkholderia	0.065028
Diarrhea Irritable bowel syndrome(IBS)	Oxalobacter formigenes	0.0650117
Diarrhea Irritable bowel syndrome(IBS)	Prevotella copri	0.0650117
Diarrhea Irritable bowel syndrome(IBS)	Tropheryma whipplei	0.0650117
Inflammatory bowel disease(IBD)	Veillonella	0.0649745
Colorectal carcinoma	Bifidobacterium	0.064858
Necrotizing Enterocolitis	Bacteroides	0.0647275
Constipation Irritable bowel syndrome(IBS)	Escherichia coli	0.0647153
Cystic fibrosis	Enterobacter aerogenes	0.0647022
Cystic fibrosis	Enterobacter hormaechei	0.0647022
Cystic fibrosis	Klebsiella pneumoniae	0.0647022
Cystic fibrosis	Shigella dysenteriae	0.0647022
Atopic dermatitis	Haemophilus	0.0646505
Infectious colitis	Escherichia coli	0.0646258
Necrotizing Enterocolitis	Actinomyces	0.0645953
Necrotizing Enterocolitis	Porphyromonas gingivalis	0.0645953
Necrotizing Enterocolitis	Selenomonas	0.0645953
Necrotizing Enterocolitis	Treponema	0.0645953
Cystic fibrosis	Bacteroides	0.0644762
Cystic fibrosis	Enterobacteriaceae	0.0644306
Bacterial Vaginosis	Alistipes	0.0643714
Bacterial Vaginosis	Parabacteroides	0.0643714
Colon cancer	Veillonella	0.0641216
Bacterial Vaginosis	Fusobacterium	0.0640182
Crohn's disease(CD)	Aerococcus	0.0638646
Crohn's disease(CD)	Atopobium	0.0638646
Crohn's disease(CD)	Atopobium vaginae	0.0638646
Crohn's disease(CD)	Candidate division TM7	0.0638646
Crohn's disease(CD)	Eggerthella	0.0638646
Crohn's disease(CD)	Gardnerella	0.0638646
Crohn's disease(CD)	Gardnerella vaginalis	0.0638646
Crohn's disease(CD)	Lactobacillus crispatus	0.0638646
Crohn's disease(CD)	Lactobacillus iners	0.0638646
Crohn's disease(CD)	Leptotrichia	0.0638646
Crohn's disease(CD)	Leptotrichia amnionii	0.0638646
Crohn's disease(CD)	Mobiluncus	0.0638646
Crohn's disease(CD)	Olsenella	0.0638646
Crohn's disease(CD)	Papillibacter	0.0638646
Crohn's disease(CD)	Porphyromonas uenonis	0.0638646
Crohn's disease(CD)	Streptobacillus	0.0638646
Crohn's disease(CD)	Megasphaera	0.0638286
Psoriasis	Burkholderia	0.0637463
Constipation Irritable bowel syndrome(IBS)	Enterococcus	0.0637333
Periodontal	Collinsella aerofaciens	0.0637069
Allergic asthma	Escherichia coli	0.0636765
Allergy	Escherichia coli	0.0636765
Gastric and duodenal ulcer	Escherichia coli	0.0636765
Gastro-oesophageal reflux	Escherichia coli	0.0636765
Asthma	Stenotrophomonas maltophilia	0.0635927
Periodontal	Enterobacteriaceae	0.0635017
Colon cancer	Enterococcus	0.0635012
Bacterial Vaginosis	Streptococcus	0.0633897
Systemic inflammatory response syndrome	Stenotrophomonas maltophilia	0.0633512
Psoriasis	Stenotrophomonas maltophilia	0.0630377
COPD	Bifidobacterium	0.0629839
Type 2 diabetes	Escherichia coli	0.0629662
Bacterial Vaginosis	Eubacteriaceae	0.0627911
Asthma	Desulfovibrio	0.0626998
Necrotizing Enterocolitis	Prevotellaceae	0.0625015
Atopy	Stenotrophomonas maltophilia	0.0624101
Clostridium difficile infection(CDI)	Burkholderia	0.0623968
Clostridium difficile infection(CDI)	Enterococcus	0.062381
Eczema	Clostridium leptum	0.0623804
Ulcerative colitis	Veillonella	0.0623432
Kidney stones	Veillonella	0.0622485
New-onset untreated rheumatoid arthrits	Veillonella	0.0622485
Whipple's disease	Veillonella	0.0622485
Colorectal carcinoma	Veillonella	0.0622346
Skin and mucosal infections	Collinsella aerofaciens	0.0621064
Psoriasis	Bifidobacterium	0.0620836
Clostridium difficile infection(CDI)	Bacteroides uniformis	0.0620834
Rheumatoid arthrits	Desulfovibrio	0.0620727
Clostridium difficile infection(CDI)	Escherichia coli	0.0620455
Infectious colitis	Fusobacterium	0.0619071
Constipation Irritable bowel syndrome(IBS)	Stenotrophomonas maltophilia	0.0618552
Kidney stones	Desulfovibrio	0.0618498
New-onset untreated rheumatoid arthrits	Desulfovibrio	0.0618498
Whipple's disease	Desulfovibrio	0.0618498
Asthma	Acinetobacter	0.061802
Asthma	Corynebacterium	0.061802
Infectious colitis	Stenotrophomonas maltophilia	0.0617711
Skin and mucosal infections	Veillonella	0.0617489
Psoriasis	Oxalobacter formigenes	0.0616339
Psoriasis	Prevotella copri	0.0616339
Psoriasis	Tropheryma whipplei	0.0616339
Psoriasis	Fusobacterium	0.0615979
Asthma	Bifidobacterium	0.0615735
Irritable bowel syndrome(IBS)	Clostridia	0.0615424
Diarrhea Irritable bowel syndrome(IBS)	Veillonella	0.0614911
Cystic fibrosis	Betaproteobacteria	0.0613749
Colon cancer	Burkholderia	0.0613573
Atopy	Veillonella	0.0611851
Bacterial Vaginosis	Bacteroides uniformis	0.0611648
Kidney stones	Acinetobacter	0.0611373
New-onset untreated rheumatoid arthrits	Acinetobacter	0.0611373
Whipple's disease	Acinetobacter	0.0611373
Kidney stones	Corynebacterium	0.0611373
New-onset untreated rheumatoid arthrits	Corynebacterium	0.0611373
Whipple's disease	Corynebacterium	0.0611373
Crohn's disease(CD)	Veillonella	0.0610934
Obesity	Actinomyces	0.0610116
Obesity	Porphyromonas gingivalis	0.0610116
Obesity	Selenomonas	0.0610116
Obesity	Treponema	0.0610116
Colorectal carcinoma	Burkholderia	0.0609723
Rheumatoid arthrits	Escherichia coli	0.0609348
Allergic asthma	Stenotrophomonas maltophilia	0.0608793
Allergy	Stenotrophomonas maltophilia	0.0608793
Gastric and duodenal ulcer	Stenotrophomonas maltophilia	0.0608793
Gastro-oesophageal reflux	Stenotrophomonas maltophilia	0.0608793
Periodontal	Bacteroidales	0.0607182
Periodontal	Enterococcus faecium	0.0607182
Periodontal	Erysipelotrichales	0.0607182
Asthma	Fusobacterium nucleatum	0.060592
Skin and mucosal infections	Clostridium leptum	0.0605817
Skin and mucosal infections	Dietzia maris	0.0603888
Skin and mucosal infections	Staphylococcus epidermidis	0.0603888
Periodontal	Veillonella	0.0603776
Guttate psoriasis	Veillonella	0.0603321
Diarrhea Irritable bowel syndrome(IBS)	Acinetobacter	0.0602949
Diarrhea Irritable bowel syndrome(IBS)	Corynebacterium	0.0602949
Clostridium difficile infection(CDI)	Bacteroides vulgatus	0.0602508
Colorectal carcinoma	Escherichia coli	0.0601425
Eczema	Enterococcus	0.0601173
Systemic inflammatory response syndrome	Enterobacter aerogenes	0.059956
Systemic inflammatory response syndrome	Enterobacter hormaechei	0.059956
Systemic inflammatory response syndrome	Klebsiella pneumoniae	0.059956
Systemic inflammatory response syndrome	Shigella dysenteriae	0.059956
COPD	Fusobacterium	0.059942
Ulcerative colitis	Enterococcus	0.0597292
Obesity	Enterobacter aerogenes	0.0596997
Obesity	Enterobacter hormaechei	0.0596997
Obesity	Klebsiella pneumoniae	0.0596997
Obesity	Shigella dysenteriae	0.0596997
Obesity	Coxiellaceae	0.0596456
Inflammatory bowel disease(IBD)	Enterococcus	0.059636
Periodontal	Enterobacter aerogenes	0.0595981
Periodontal	Enterobacter hormaechei	0.0595981
Periodontal	Klebsiella pneumoniae	0.0595981
Periodontal	Shigella dysenteriae	0.0595981
Allergic asthma	Veillonella	0.0594209
Allergy	Veillonella	0.0594209
Gastric and duodenal ulcer	Veillonella	0.0594209
Gastro-oesophageal reflux	Veillonella	0.0594209
Allergic sensitization	Veillonella	0.0593891
Atopic sensitisation	Veillonella	0.0593891
Recurrent wheeze	Veillonella	0.0593891
Atopy	Enterococcus	0.0593584
COPD	Enterococcus	0.0593302
Obesity	Veillonella	0.0592779
COPD	Escherichia coli	0.0592521
Guttate psoriasis	Enterococcus	0.0592115
Ileal Crohn's disease(CD)	Veillonella	0.0589462
Crohn's disease(CD)	Bifidobacterium	0.0589416
Rheumatoid arthrits	Burkholderia	0.0588822
Necrotizing Enterocolitis	Acidobacteriaceae	0.0588577
Necrotizing Enterocolitis	Aeromonadaceae	0.0588577
Necrotizing Enterocolitis	Alteromonadaceae	0.0588577
Necrotizing Enterocolitis	Anaerovorax	0.0588577
Necrotizing Enterocolitis	Bacillaceae	0.0588577
Necrotizing Enterocolitis	Bifidobacterium catenulatum	0.0588577
Necrotizing Enterocolitis	Cellulomonadaceae	0.0588577
Necrotizing Enterocolitis	Clostridiaceae	0.0588577
Necrotizing Enterocolitis	Clostridium cocleatum	0.0588577
Necrotizing Enterocolitis	Desulfobacteraceae	0.0588577
Necrotizing Enterocolitis	Desulfovibrionaceae	0.0588577
Necrotizing Enterocolitis	Nitrospiraceae	0.0588577
Necrotizing Enterocolitis	Paenibacillaceae	0.0588577
Necrotizing Enterocolitis	Peptostreptococcaceae	0.0588577
Necrotizing Enterocolitis	Polyangiaceae	0.0588577
Necrotizing Enterocolitis	Promicromonosporaceae	0.0588577
Necrotizing Enterocolitis	Ruminococcus productus	0.0588577
Necrotizing Enterocolitis	Syntrophobacteraceae	0.0588577
Necrotizing Enterocolitis	Thiotrichaceae	0.0588577
Obesity	Bacteroidales	0.0588544
Obesity	Enterococcus faecium	0.0588544
Obesity	Erysipelotrichales	0.0588544
Bacterial Vaginosis	Eubacterium	0.0587164
Infectious colitis	Enterococcus	0.0587115
Systemic inflammatory response syndrome	Burkholderia	0.0586641
Psoriasis	Desulfovibrio	0.058623
COPD	Veillonella	0.0586201
Liver cirrhosis	Clostridium coccoides	0.0586186
Asthma	Veillonella	0.0585896
Ulcerative colitis	Escherichia coli	0.0585735
Inflammatory bowel disease(IBD)	Escherichia coli	0.0584754
Atopic dermatitis	Alcaligenaceae	0.058387
Atopic dermatitis	Coriobacteriaceae	0.058387
Atopic dermatitis	Erysipelotrichaceae	0.058387
Atopic dermatitis	Methanobrevibacter smithii	0.058387
Eczema	Veillonella	0.0583275
Colon cancer	Oxalobacter formigenes	0.0583166
Colon cancer	Prevotella copri	0.0583166
Colon cancer	Tropheryma whipplei	0.0583166
Necrotizing Enterocolitis	Betaproteobacteria	0.0582308
Rheumatoid arthrits	Stenotrophomonas maltophilia	0.058221
Cystic fibrosis	Acidobacteriaceae	0.0582025
Cystic fibrosis	Aeromonadaceae	0.0582025
Cystic fibrosis	Alteromonadaceae	0.0582025
Cystic fibrosis	Anaerovorax	0.0582025
Cystic fibrosis	Bacillaceae	0.0582025
Cystic fibrosis	Bifidobacterium catenulatum	0.0582025
Cystic fibrosis	Cellulomonadaceae	0.0582025
Cystic fibrosis	Clostridiaceae	0.0582025
Cystic fibrosis	Clostridium cocleatum	0.0582025
Cystic fibrosis	Desulfobacteraceae	0.0582025
Cystic fibrosis	Desulfovibrionaceae	0.0582025
Cystic fibrosis	Nitrospiraceae	0.0582025
Cystic fibrosis	Paenibacillaceae	0.0582025
Cystic fibrosis	Peptostreptococcaceae	0.0582025
Cystic fibrosis	Polyangiaceae	0.0582025
Cystic fibrosis	Promicromonosporaceae	0.0582025
Cystic fibrosis	Ruminococcus productus	0.0582025
Cystic fibrosis	Syntrophobacteraceae	0.0582025
Cystic fibrosis	Thiotrichaceae	0.0582025
Eczema	Burkholderia	0.0580958
Clostridium difficile infection(CDI)	Oxalobacter formigenes	0.0579687
Clostridium difficile infection(CDI)	Prevotella copri	0.0579687
Clostridium difficile infection(CDI)	Tropheryma whipplei	0.0579687
Allergic asthma	Enterococcus	0.0578579
Allergy	Enterococcus	0.0578579
Gastric and duodenal ulcer	Enterococcus	0.0578579
Gastro-oesophageal reflux	Enterococcus	0.0578579
Colorectal carcinoma	Enterococcus	0.0578536
Allergic sensitization	Enterococcus	0.0578318
Atopic sensitisation	Enterococcus	0.0578318
Recurrent wheeze	Enterococcus	0.0578318
Psoriasis	Acinetobacter	0.0578169
Psoriasis	Corynebacterium	0.0578169
Rheumatoid arthrits	Veillonella	0.0578051
Necrotizing Enterocolitis	Bifidobacterium	0.0577827
Clostridium difficile infection(CDI)	Klebsiella	0.0575396
Clostridium difficile infection(CDI)	Stenotrophomonas maltophilia	0.0575037
Kidney stones	Collinsella aerofaciens	0.0572543
New-onset untreated rheumatoid arthrits	Collinsella aerofaciens	0.0572543
Whipple's disease	Collinsella aerofaciens	0.0572543
Psoriasis	Comamonadaceae	0.0572377
Psoriasis	Oxalobacteraceae	0.0572377
Psoriasis	Sphingomonadaceae	0.0572377
Atopy	Burkholderia	0.0572153
Atopic dermatitis	Collinsella aerofaciens	0.0572095
Asthma	Fusobacterium	0.0570983
Asthma	Streptococcus	0.0570096
Periodontal	Bacilli	0.0570033
Atopic dermatitis	Clostridium leptum	0.0569478
Obesity	Betaproteobacteria	0.0567105
Atopic dermatitis	Coxiellaceae	0.056671
Necrotizing Enterocolitis	Coxiellaceae	0.0566603
Constipation Irritable bowel syndrome(IBS)	Burkholderia	0.0566429
Infectious colitis	Burkholderia	0.0565652
Type 2 diabetes	Veillonella	0.056557
Atopy	Fusobacterium	0.0565239
Necrotizing Enterocolitis	Faecalibacterium prausnitzii	0.0565159
Ulcerative colitis	Burkholderia	0.0564684
Bacterial Vaginosis	Porphyromonadaceae	0.0564352
Periodontal	Alistipes finegoldii	0.0563924
Periodontal	Alistipes putredinis	0.0563924
Periodontal	Bacteroides eggerthii	0.0563924
Periodontal	Bacteroides finegoldii	0.0563924
Periodontal	Bacteroides sp. D20	0.0563924
Periodontal	Bilophila	0.0563924
Periodontal	Bilophila wadsworthia	0.0563924
Periodontal	Enterococcus faecalis	0.0563924
Periodontal	Eubacterium hallii	0.0563924
Periodontal	Holdemania	0.0563924
Periodontal	Lachnospira	0.0563924
Periodontal	Lactobacillus salivarius	0.0563924
Periodontal	Odoribacter splanchnicus	0.0563924
Periodontal	Parabacteroides distasonis	0.0563924
Periodontal	Parabacteroides merdae	0.0563924
Periodontal	Roseburia hominis	0.0563924
Periodontal	Roseburia intestinalis	0.0563924
Periodontal	Ruminococcus gnavus	0.0563924
Periodontal	Streptococcus anginosus	0.0563924
Periodontal	Streptococcus parasanguinis	0.0563924
Periodontal	Streptococcus salivarius	0.0563924
Periodontal	Streptococcus vestibularis	0.0563924
Periodontal	Veillonella atypica	0.0563924
Periodontal	Veillonella dispar	0.0563924
Periodontal	Veillonella parvula	0.0563924
Ileal Crohn's disease(CD)	Burkholderia	0.0563724
Necrotizing Enterocolitis	Streptococcus	0.0563645
Inflammatory bowel disease(IBD)	Burkholderia	0.0563642
Asthma	Clostridium leptum	0.0562254
Systemic inflammatory response syndrome	Oxalobacter formigenes	0.0561069
Systemic inflammatory response syndrome	Prevotella copri	0.0561069
Systemic inflammatory response syndrome	Tropheryma whipplei	0.0561069
Skin and mucosal infections	Fusobacterium nucleatum	0.0560381
Type 2 diabetes	Enterococcus	0.0560276
Diarrhea Irritable bowel syndrome(IBS)	Collinsella aerofaciens	0.0559556
Ulcerative colitis	Stenotrophomonas maltophilia	0.0559209
Type 2 diabetes	Fusobacterium	0.0558992
Crohn's disease(CD)	Prevotellaceae	0.0558835
Skin and mucosal infections	Pseudomonas	0.0558685
Inflammatory bowel disease(IBD)	Stenotrophomonas maltophilia	0.0558159
Allergic asthma	Burkholderia	0.0557417
Allergy	Burkholderia	0.0557417
Gastric and duodenal ulcer	Burkholderia	0.0557417
Gastro-oesophageal reflux	Burkholderia	0.0557417
Allergic sensitization	Burkholderia	0.0557166
Atopic sensitisation	Burkholderia	0.0557166
Recurrent wheeze	Burkholderia	0.0557166
Bacterial Vaginosis	Bacteroidetes	0.0557086
Ileal Crohn's disease(CD)	Stenotrophomonas maltophilia	0.0556414
Type 2 diabetes	Bifidobacterium	0.0556376
Clostridium difficile infection(CDI)	Desulfovibrio	0.0556009
Ileal Crohn's disease(CD)	Fusobacterium	0.0555345
Rheumatoid arthrits	Enterococcus	0.0554932
Psoriasis	Klebsiella	0.0554115
Crohn's disease(CD)	Haemophilus	0.0554066
Clostridium difficile infection(CDI)	Eubacterium eligens	0.0553146
Clostridium difficile infection(CDI)	Eubacterium rectale	0.0553146
Clostridium difficile infection(CDI)	Faecalibacterium	0.0553146
Clostridium difficile infection(CDI)	Odoribacter	0.0553146
Clostridium difficile infection(CDI)	Phascolarctobacterium	0.0553146
Clostridium difficile infection(CDI)	Roseburia	0.0553146
Clostridium difficile infection(CDI)	Subdoligranulum	0.0553146
Skin and mucosal infections	Propionibacterium	0.0552793
Skin and mucosal infections	Propionibacterium acnes	0.0552793
Rheumatoid arthrits	Clostridium leptum	0.0551346
Colorectal carcinoma	Stenotrophomonas maltophilia	0.0551337
Asthma	Dietzia maris	0.0551293
Asthma	Staphylococcus epidermidis	0.0551293
Atopic dermatitis	Veillonella	0.0550442
Eczema	Oxalobacter formigenes	0.0550053
Eczema	Prevotella copri	0.0550053
Eczema	Tropheryma whipplei	0.0550053
Periodontal	Faecalibacterium prausnitzii	0.05498
Obesity	Faecalibacterium prausnitzii	0.0548616
Crohn's disease(CD)	Gammaproteobacteria	0.0548355
COPD	Lysobacter	0.0547874
COPD	Rickettsiales	0.0547874
COPD	Streptococcus mitis	0.0547874
COPD	Xanthomonas	0.0547874
Rheumatoid arthrits	Fusobacterium	0.0547819
Clostridium difficile infection(CDI)	Acinetobacter	0.0547582
Clostridium difficile infection(CDI)	Corynebacterium	0.0547582
Type 2 diabetes	Stenotrophomonas maltophilia	0.0547562
Ileal Crohn's disease(CD)	Clostridiales	0.0546715
Kidney stones	Clostridium leptum	0.0546584
New-onset untreated rheumatoid arthrits	Clostridium leptum	0.0546584
Whipple's disease	Clostridium leptum	0.0546584
Type 2 diabetes	Clostridium leptum	0.0546447
Clostridium difficile infection(CDI)	Collinsella aerofaciens	0.0545986
Crohn's disease(CD)	Coprococcus	0.0545925
Crohn's disease(CD)	Dorea	0.0545925
Crohn's disease(CD)	Haemophilus parainfluenzae	0.0545925
Crohn's disease(CD)	Pasteurellaceae	0.0545925
Crohn's disease(CD)	Ruminococcus	0.0545925
Crohn's disease(CD)	Streptococcaceae	0.0545925
Atopic dermatitis	Fusobacterium nucleatum	0.0545837
Type 2 diabetes	Megasphaera	0.0544742
Atopic dermatitis	Pseudomonas	0.0544042
Bacterial Vaginosis	Enterobacteriaceae	0.0544027
Cystic fibrosis	Veillonella	0.0543621
Ileal Crohn's disease(CD)	Fusobacteriaceae	0.0543111
Ileal Crohn's disease(CD)	Veillonellaceae	0.0543111
Inflammatory bowel disease(IBD)	Streptococcus	0.0542379
Crohn's disease(CD)	Klebsiella	0.0542008
Colon cancer	Desulfovibrio	0.0541264
Asthma	Enterobacter aerogenes	0.054004
Asthma	Enterobacter hormaechei	0.054004
Asthma	Klebsiella pneumoniae	0.054004
Asthma	Shigella dysenteriae	0.054004
Bacterial Vaginosis	Bacteroides vulgatus	0.0539763
Clostridium difficile infection(CDI)	Faecalibacterium prausnitzii	0.0539681
COPD	Streptococcus	0.0539375
Bacterial Vaginosis	Bacteroides	0.0538866
Diarrhea Irritable bowel syndrome(IBS)	Clostridium leptum	0.053818
Atopic dermatitis	Propionibacterium	0.053781
Atopic dermatitis	Propionibacterium acnes	0.053781
Clostridium difficile infection(CDI)	Fusobacterium nucleatum	0.0537453
Ileal Crohn's disease(CD)	Enterococcus	0.053665
Crohn's disease(CD)	Streptococcus	0.0535973
Crohn's disease(CD)	Fusobacterium	0.0535834
Cystic fibrosis	Faecalibacterium prausnitzii	0.0535633
Colon cancer	Acinetobacter	0.0535028
Colon cancer	Corynebacterium	0.0535028
Clostridium difficile infection(CDI)	Clostridium leptum	0.0534436
Clostridium difficile infection(CDI)	Pseudomonas	0.0534324
[truncated: 9,388 more rows]
